# Supplementary material for: Candidate miRNA Regulators of Blood Transcriptional Signatures for Differential Diagnosis of Chronic Lymphocytic Leukemia and Multiple Myeloma: A Comprehensive In Silico Study
Source: Curr Issues Mol Biol. 2026 Mar 27;48(4):352. doi: 10.3390/cimb48040352 (PMC13114804; doi:10.3390/cimb48040352)
Supplement: Supplementary file 1 [file cimb-48-00352-s001.zip › Supplementary Table S2.xlsx]

## Sheet: Consensus_All
Gene.symbol	Direction	SigCount	Mean_logFC	Min_FDR	logFC_GSE7116	adj.P.Val_GSE7116	logFC_GSE27838	adj.P.Val_GSE27838
LOC286059	Down	1	-2.21465	0.00268	-2.4506	0.00268	-1.9787	0.209826
CXCL8	Down	1	-3.09058	0.00307	-4.9294	0.00307	-1.25176	0.312631
SKIL	Down	1	-1.81839	0.00307	-2.19999	0.00307	-1.4368	0.346826
LOC200772	Up	1	1.80715	0.00827	2.20497	0.00827	1.40933	0.534427
TMEM259	Down	1	-1.4775	0.00834	-1.69785	0.00834	-1.25715	0.259508
HKR1	Down	1	-1.65142	0.0126	-2.17523	0.0126	-1.1276	0.379068
TMEM37	Down	1	-1.29581	0.01451	-1.41475	0.01451	-1.17687	0.269945
PTENP1	Down	1	-1.35098	0.01532	-1.66886	0.01532	-1.0331	0.454533
SOCS3	Down	1	-1.76145	0.01556	-2.2806	0.01556	-1.24229	0.321968
SYMPK	Up	1	1.28847	0.01567	1.16235	0.01567	1.41459	0.295042
TRIM25	Down	1	-1.12831	0.01567	-1.15729	0.01567	-1.09933	0.290163
COMP	Down	1	-1.21745	0.01585	-1.2125	0.01585	-1.22239	0.485717
VMP1	Down	1	-1.51156	0.01669	-1.99278	0.01669	-1.03034	0.353579
SDCBPP2	Down	1	-1.4786	0.01802	-1.57575	0.01802	-1.38144	0.151694
G0S2	Down	1	-2.95844	0.01857	-4.7096	0.01857	-1.20728	0.333546
LOC642852	Up	1	1.7123	0.01873	1.45725	0.01873	1.96735	0.16573
HECTD4	Down	1	-1.37645	0.01919	-1.54108	0.01919	-1.21183	0.179917
LOC105371920	Up	1	1.41791	0.02008	1.68165	0.02008	1.15417	0.32565
SLC25A37	Down	1	-2.05561	0.02067	-2.62196	0.02067	-1.48926	0.13996
MCL1	Down	1	-2.5053	0.02151	-3.06349	0.02151	-1.94712	0.223061
ITSN1	Down	1	-1.20834	0.02311	-1.06107	0.02311	-1.3556	0.230514
MTHFD2	Down	1	-1.11886	0.02411	-1.06534	0.02411	-1.17239	0.42799
ITGB1	Down	1	-1.29986	0.02526	-1.18351	0.02526	-1.41621	0.302169
LOC643711	Down	1	-1.22375	0.02582	-1.07927	0.02582	-1.36823	0.251873
LOC283484	Down	1	-1.4969	0.02819	-1.12889	0.02819	-1.86491	0.180332
CEACAM1	Down	1	-1.33916	0.02884	-1.16578	0.02884	-1.51254	0.400039
ALDH5A1	Down	1	-1.60329	0.02891	-2.07011	0.02891	-1.13647	0.277283
GK	Down	1	-1.42854	0.0292	-1.26204	0.0292	-1.59504	0.248818
SSX1	Down	1	-1.61837	0.02996	-1.4581	0.02996	-1.77864	0.198079
RIMS1	Down	1	-1.34132	0.03108	-1.37165	0.03108	-1.31098	0.456898
C10orf90	Down	1	-1.19363	0.03182	-1.22792	0.03182	-1.15934	0.54996
TKTL2	Down	1	-1.11909	0.03227	-1.01124	0.03227	-1.22694	0.291974
CHST9	Down	1	-1.50254	0.03231	-1.51148	0.03231	-1.49359	0.40193
MBNL2	Down	1	-1.39166	0.03295	-1.69932	0.03295	-1.08401	0.254074
JUND	Down	1	-1.19608	0.03295	-1.03449	0.03295	-1.35767	0.236209
HIST1H4H	Down	1	-1.41081	0.03467	-1.75858	0.03467	-1.06304	0.105934
EPB42	Down	1	-3.27823	0.03552	-4.89364	0.03552	-1.66282	0.174917
BCAN	Down	1	-1.51065	0.03627	-1.66716	0.03627	-1.35414	0.246157
PPAN-P2RY11	Up	1	1.44324	0.03637	1.33296	0.03637	1.55351	0.274561
FCAR	Down	1	-2.04917	0.03644	-2.89141	0.03644	-1.20694	0.189403
MMP8	Down	1	-3.31937	0.03646	-4.13302	0.03646	-2.50573	0.139773
CELF4	Down	1	-1.12409	0.03683	-1.05165	0.03683	-1.19653	0.308209
TNFRSF10B	Down	1	-1.4761	0.03872	-1.18861	0.03872	-1.76358	0.12092
LOC286191	Down	1	-1.99658	0.03936	-2.77275	0.03936	-1.22041	0.308897
ZNF397	Up	1	1.3253	0.03936	1.21798	0.03936	1.43263	0.285651
GRIK5	Down	1	-1.30471	0.03997	-1.12368	0.03997	-1.48574	0.245657
FCGR2C	Down	1	-3.22419	0.04069	-4.52313	0.04069	-1.92525	0.177139
AHNAK	Down	1	-1.69403	0.04069	-2.26451	0.04069	-1.12356	0.325457
MEX3C	Down	1	-1.19342	0.04153	-1.37223	0.04153	-1.0146	0.252267
GATA2	Up	1	1.65378	0.04169	1.54765	0.04169	1.75992	0.170202
ACPP	Down	1	-1.46111	0.04422	-1.90866	0.04422	-1.01355	0.236073
LOC100506207	Down	1	-1.86762	0.04497	-2.07041	0.04497	-1.66483	0.326736
ZNF407	Down	1	-1.2056	0.04497	-1.20079	0.04497	-1.21041	0.220291
RCAN1	Down	1	-1.15411	0.04602	-1.04611	0.04602	-1.26211	0.453754
PPP2R3B	Up	1	1.34595	0.0461	1.64381	0.0461	1.04808	0.532309
IDS	Up	1	1.10071	0.04612	1.18361	0.04612	1.01781	0.239013
AHSP	Down	1	-2.73946	0.04779	-4.41686	0.04779	-1.06206	0.332434
IL1B	Down	1	-2.42942	0.04797	-3.75573	0.04797	-1.10311	0.231522
LTF	Down	1	-3.31898	0.04803	-4.0509	0.04803	-2.58706	0.209247
TRIM58	Down	1	-2.19786	0.04913	-3.29418	0.04913	-1.10154	0.320967

## Sheet: Consensus_Up
Gene.symbol	Direction	SigCount	Mean_logFC	Min_FDR	logFC_GSE7116	adj.P.Val_GSE7116	logFC_GSE27838	adj.P.Val_GSE27838
LOC200772	Up	1	1.80715	0.00827	2.20497	0.00827	1.40933	0.534427
SYMPK	Up	1	1.28847	0.01567	1.16235	0.01567	1.41459	0.295042
LOC642852	Up	1	1.7123	0.01873	1.45725	0.01873	1.96735	0.16573
LOC105371920	Up	1	1.41791	0.02008	1.68165	0.02008	1.15417	0.32565
PPAN-P2RY11	Up	1	1.44324	0.03637	1.33296	0.03637	1.55351	0.274561
ZNF397	Up	1	1.3253	0.03936	1.21798	0.03936	1.43263	0.285651
GATA2	Up	1	1.65378	0.04169	1.54765	0.04169	1.75992	0.170202
PPP2R3B	Up	1	1.34595	0.0461	1.64381	0.0461	1.04808	0.532309
IDS	Up	1	1.10071	0.04612	1.18361	0.04612	1.01781	0.239013

## Sheet: Consensus_Down
Gene.symbol	Direction	SigCount	Mean_logFC	Min_FDR	logFC_GSE7116	adj.P.Val_GSE7116	logFC_GSE27838	adj.P.Val_GSE27838
LOC286059	Down	1	-2.21465	0.00268	-2.4506	0.00268	-1.9787	0.209826
CXCL8	Down	1	-3.09058	0.00307	-4.9294	0.00307	-1.25176	0.312631
SKIL	Down	1	-1.81839	0.00307	-2.19999	0.00307	-1.4368	0.346826
TMEM259	Down	1	-1.4775	0.00834	-1.69785	0.00834	-1.25715	0.259508
HKR1	Down	1	-1.65142	0.0126	-2.17523	0.0126	-1.1276	0.379068
TMEM37	Down	1	-1.29581	0.01451	-1.41475	0.01451	-1.17687	0.269945
PTENP1	Down	1	-1.35098	0.01532	-1.66886	0.01532	-1.0331	0.454533
SOCS3	Down	1	-1.76145	0.01556	-2.2806	0.01556	-1.24229	0.321968
TRIM25	Down	1	-1.12831	0.01567	-1.15729	0.01567	-1.09933	0.290163
COMP	Down	1	-1.21745	0.01585	-1.2125	0.01585	-1.22239	0.485717
VMP1	Down	1	-1.51156	0.01669	-1.99278	0.01669	-1.03034	0.353579
SDCBPP2	Down	1	-1.4786	0.01802	-1.57575	0.01802	-1.38144	0.151694
G0S2	Down	1	-2.95844	0.01857	-4.7096	0.01857	-1.20728	0.333546
HECTD4	Down	1	-1.37645	0.01919	-1.54108	0.01919	-1.21183	0.179917
SLC25A37	Down	1	-2.05561	0.02067	-2.62196	0.02067	-1.48926	0.13996
MCL1	Down	1	-2.5053	0.02151	-3.06349	0.02151	-1.94712	0.223061
ITSN1	Down	1	-1.20834	0.02311	-1.06107	0.02311	-1.3556	0.230514
MTHFD2	Down	1	-1.11886	0.02411	-1.06534	0.02411	-1.17239	0.42799
ITGB1	Down	1	-1.29986	0.02526	-1.18351	0.02526	-1.41621	0.302169
LOC643711	Down	1	-1.22375	0.02582	-1.07927	0.02582	-1.36823	0.251873
LOC283484	Down	1	-1.4969	0.02819	-1.12889	0.02819	-1.86491	0.180332
CEACAM1	Down	1	-1.33916	0.02884	-1.16578	0.02884	-1.51254	0.400039
ALDH5A1	Down	1	-1.60329	0.02891	-2.07011	0.02891	-1.13647	0.277283
GK	Down	1	-1.42854	0.0292	-1.26204	0.0292	-1.59504	0.248818
SSX1	Down	1	-1.61837	0.02996	-1.4581	0.02996	-1.77864	0.198079
RIMS1	Down	1	-1.34132	0.03108	-1.37165	0.03108	-1.31098	0.456898
C10orf90	Down	1	-1.19363	0.03182	-1.22792	0.03182	-1.15934	0.54996
TKTL2	Down	1	-1.11909	0.03227	-1.01124	0.03227	-1.22694	0.291974
CHST9	Down	1	-1.50254	0.03231	-1.51148	0.03231	-1.49359	0.40193
MBNL2	Down	1	-1.39166	0.03295	-1.69932	0.03295	-1.08401	0.254074
JUND	Down	1	-1.19608	0.03295	-1.03449	0.03295	-1.35767	0.236209
HIST1H4H	Down	1	-1.41081	0.03467	-1.75858	0.03467	-1.06304	0.105934
EPB42	Down	1	-3.27823	0.03552	-4.89364	0.03552	-1.66282	0.174917
BCAN	Down	1	-1.51065	0.03627	-1.66716	0.03627	-1.35414	0.246157
FCAR	Down	1	-2.04917	0.03644	-2.89141	0.03644	-1.20694	0.189403
MMP8	Down	1	-3.31937	0.03646	-4.13302	0.03646	-2.50573	0.139773
CELF4	Down	1	-1.12409	0.03683	-1.05165	0.03683	-1.19653	0.308209
TNFRSF10B	Down	1	-1.4761	0.03872	-1.18861	0.03872	-1.76358	0.12092
LOC286191	Down	1	-1.99658	0.03936	-2.77275	0.03936	-1.22041	0.308897
GRIK5	Down	1	-1.30471	0.03997	-1.12368	0.03997	-1.48574	0.245657
FCGR2C	Down	1	-3.22419	0.04069	-4.52313	0.04069	-1.92525	0.177139
AHNAK	Down	1	-1.69403	0.04069	-2.26451	0.04069	-1.12356	0.325457
MEX3C	Down	1	-1.19342	0.04153	-1.37223	0.04153	-1.0146	0.252267
ACPP	Down	1	-1.46111	0.04422	-1.90866	0.04422	-1.01355	0.236073
LOC100506207	Down	1	-1.86762	0.04497	-2.07041	0.04497	-1.66483	0.326736
ZNF407	Down	1	-1.2056	0.04497	-1.20079	0.04497	-1.21041	0.220291
RCAN1	Down	1	-1.15411	0.04602	-1.04611	0.04602	-1.26211	0.453754
AHSP	Down	1	-2.73946	0.04779	-4.41686	0.04779	-1.06206	0.332434
IL1B	Down	1	-2.42942	0.04797	-3.75573	0.04797	-1.10311	0.231522
LTF	Down	1	-3.31898	0.04803	-4.0509	0.04803	-2.58706	0.209247
TRIM58	Down	1	-2.19786	0.04913	-3.29418	0.04913	-1.10154	0.320967

## Sheet: Top50
Gene.symbol	Direction	SigCount	Mean_logFC	Min_FDR	logFC_GSE7116	adj.P.Val_GSE7116	logFC_GSE27838	adj.P.Val_GSE27838
LOC286059	Down	1	-2.21465	0.00268	-2.4506	0.00268	-1.9787	0.209826
CXCL8	Down	1	-3.09058	0.00307	-4.9294	0.00307	-1.25176	0.312631
SKIL	Down	1	-1.81839	0.00307	-2.19999	0.00307	-1.4368	0.346826
LOC200772	Up	1	1.80715	0.00827	2.20497	0.00827	1.40933	0.534427
TMEM259	Down	1	-1.4775	0.00834	-1.69785	0.00834	-1.25715	0.259508
HKR1	Down	1	-1.65142	0.0126	-2.17523	0.0126	-1.1276	0.379068
TMEM37	Down	1	-1.29581	0.01451	-1.41475	0.01451	-1.17687	0.269945
PTENP1	Down	1	-1.35098	0.01532	-1.66886	0.01532	-1.0331	0.454533
SOCS3	Down	1	-1.76145	0.01556	-2.2806	0.01556	-1.24229	0.321968
SYMPK	Up	1	1.28847	0.01567	1.16235	0.01567	1.41459	0.295042
TRIM25	Down	1	-1.12831	0.01567	-1.15729	0.01567	-1.09933	0.290163
COMP	Down	1	-1.21745	0.01585	-1.2125	0.01585	-1.22239	0.485717
VMP1	Down	1	-1.51156	0.01669	-1.99278	0.01669	-1.03034	0.353579
SDCBPP2	Down	1	-1.4786	0.01802	-1.57575	0.01802	-1.38144	0.151694
G0S2	Down	1	-2.95844	0.01857	-4.7096	0.01857	-1.20728	0.333546
LOC642852	Up	1	1.7123	0.01873	1.45725	0.01873	1.96735	0.16573
HECTD4	Down	1	-1.37645	0.01919	-1.54108	0.01919	-1.21183	0.179917
LOC105371920	Up	1	1.41791	0.02008	1.68165	0.02008	1.15417	0.32565
SLC25A37	Down	1	-2.05561	0.02067	-2.62196	0.02067	-1.48926	0.13996
MCL1	Down	1	-2.5053	0.02151	-3.06349	0.02151	-1.94712	0.223061
ITSN1	Down	1	-1.20834	0.02311	-1.06107	0.02311	-1.3556	0.230514
MTHFD2	Down	1	-1.11886	0.02411	-1.06534	0.02411	-1.17239	0.42799
ITGB1	Down	1	-1.29986	0.02526	-1.18351	0.02526	-1.41621	0.302169
LOC643711	Down	1	-1.22375	0.02582	-1.07927	0.02582	-1.36823	0.251873
LOC283484	Down	1	-1.4969	0.02819	-1.12889	0.02819	-1.86491	0.180332
CEACAM1	Down	1	-1.33916	0.02884	-1.16578	0.02884	-1.51254	0.400039
ALDH5A1	Down	1	-1.60329	0.02891	-2.07011	0.02891	-1.13647	0.277283
GK	Down	1	-1.42854	0.0292	-1.26204	0.0292	-1.59504	0.248818
SSX1	Down	1	-1.61837	0.02996	-1.4581	0.02996	-1.77864	0.198079
RIMS1	Down	1	-1.34132	0.03108	-1.37165	0.03108	-1.31098	0.456898
C10orf90	Down	1	-1.19363	0.03182	-1.22792	0.03182	-1.15934	0.54996
TKTL2	Down	1	-1.11909	0.03227	-1.01124	0.03227	-1.22694	0.291974
CHST9	Down	1	-1.50254	0.03231	-1.51148	0.03231	-1.49359	0.40193
MBNL2	Down	1	-1.39166	0.03295	-1.69932	0.03295	-1.08401	0.254074
JUND	Down	1	-1.19608	0.03295	-1.03449	0.03295	-1.35767	0.236209
HIST1H4H	Down	1	-1.41081	0.03467	-1.75858	0.03467	-1.06304	0.105934
EPB42	Down	1	-3.27823	0.03552	-4.89364	0.03552	-1.66282	0.174917
BCAN	Down	1	-1.51065	0.03627	-1.66716	0.03627	-1.35414	0.246157
PPAN-P2RY11	Up	1	1.44324	0.03637	1.33296	0.03637	1.55351	0.274561
FCAR	Down	1	-2.04917	0.03644	-2.89141	0.03644	-1.20694	0.189403
MMP8	Down	1	-3.31937	0.03646	-4.13302	0.03646	-2.50573	0.139773
CELF4	Down	1	-1.12409	0.03683	-1.05165	0.03683	-1.19653	0.308209
TNFRSF10B	Down	1	-1.4761	0.03872	-1.18861	0.03872	-1.76358	0.12092
LOC286191	Down	1	-1.99658	0.03936	-2.77275	0.03936	-1.22041	0.308897
ZNF397	Up	1	1.3253	0.03936	1.21798	0.03936	1.43263	0.285651
GRIK5	Down	1	-1.30471	0.03997	-1.12368	0.03997	-1.48574	0.245657
FCGR2C	Down	1	-3.22419	0.04069	-4.52313	0.04069	-1.92525	0.177139
AHNAK	Down	1	-1.69403	0.04069	-2.26451	0.04069	-1.12356	0.325457
MEX3C	Down	1	-1.19342	0.04153	-1.37223	0.04153	-1.0146	0.252267
GATA2	Up	1	1.65378	0.04169	1.54765	0.04169	1.75992	0.170202
