# Supplementary material for: Candidate miRNA Regulators of Blood Transcriptional Signatures for Differential Diagnosis of Chronic Lymphocytic Leukemia and Multiple Myeloma: A Comprehensive In Silico Study
Source: Curr Issues Mol Biol. 2026 Mar 27;48(4):352. doi: 10.3390/cimb48040352 (PMC13114804; doi:10.3390/cimb48040352)
Supplement: Supplementary file 1 [file cimb-48-00352-s001.zip › Supplementary Table S3.xlsx]

## Sheet: CLL_specific
Gene.symbol	Direction	SigCount	Mean_logFC	Min_FDR	logFC_GSE50006	adj.P.Val_GSE50006	logFC_GSE31048	adj.P.Val_GSE31048
ABCA6	Up	2	5.50354	1.43e-64	5.80463	1.43e-64	5.20246	4.51e-55
ABCA9	Up	2	2.91482	8.58e-34	3.52149	8.58e-34	2.30815	2.85e-25
ABCB10	Up	2	1.12083	1.34e-15	1.04472	1.34e-15	1.19693	5.25e-11
ABHD17B	Down	2	-1.3928	7.2e-24	-1.56259	7.2e-24	-1.22301	1.61e-19
ABR	Up	2	1.06687	3.64e-21	1.06601	3.64e-21	1.06772	8.08e-18
ADARB1	Down	2	-1.26035	1.44e-07	-1.25981	4.43e-07	-1.26089	1.44e-07
ADD2	Down	2	-2.10576	3.14e-25	-3.06785	4.4e-23	-1.14368	3.14e-25
ADGRG1	Up	2	2.1931	3.13e-16	3.12081	3.13e-16	1.26539	3.47e-06
ADGRG5	Down	2	-1.81134	2.94e-18	-2.38822	4.02e-15	-1.23446	2.94e-18
ADRB2	Up	2	1.61862	1.54e-32	1.721	1.54e-32	1.51623	4.49e-21
ADTRP	Up	2	5.71306	3.42e-53	5.78467	3.42e-53	5.64146	2.76e-44
AFF1	Down	2	-1.2695	4.77e-21	-1.40007	4.77e-21	-1.13893	1.23e-10
AGBL3	Up	2	1.2573	8.8e-05	1.45161	8.8e-05	1.06298	0.000767
AIM2	Up	2	1.28272	2.48e-14	1.27947	2.48e-14	1.28597	1.71e-11
AKAP7	Down	2	-1.37069	2.48e-11	-1.53115	2.48e-11	-1.21024	1.28e-06
ALDH3A2	Up	2	1.21614	4.27e-23	1.4176	4.27e-23	1.01467	1.04e-17
ANK3	Down	2	-1.86546	5.12e-14	-2.43197	6.49e-14	-1.29895	5.12e-14
ANKRD37	Down	2	-1.74326	1.62e-33	-1.78773	1.62e-33	-1.6988	2.15e-21
ANXA1	Up	2	1.58974	8.5e-05	1.61635	8.5e-05	1.56313	0.000142
ANXA4	Down	2	-1.307	2.02e-05	-1.34993	2.02e-05	-1.26407	0.000692
APOBEC3F	Up	2	1.10997	5.69e-13	1.14351	5.69e-13	1.07643	3.05e-11
APOBEC3G	Up	2	1.08298	1.77e-09	1.11722	1.77e-09	1.04874	8.98e-09
APOD	Up	2	2.48464	4.27e-10	2.88396	4.27e-10	2.08532	1.29e-06
ARAP2	Down	2	-1.15204	6.97e-16	-1.17195	6.97e-16	-1.13212	2.58e-08
AREG	Down	2	-3.50455	6.91e-29	-3.96603	2.44e-26	-3.04307	6.91e-29
ARHGAP21	Up	2	1.16927	2.19e-06	1.26831	2.19e-06	1.07023	1.33e-05
ARHGAP32	Down	2	-2.4054	7.81e-41	-2.98279	2.43e-21	-1.82802	7.81e-41
ARHGAP44	Up	2	3.83463	4.54e-34	4.647	4.54e-34	3.02227	3.04e-22
ARL4A	Down	2	-1.95971	2.52e-15	-2.29209	2.52e-15	-1.62733	5.7e-15
ARMC8	Down	2	-1.4172	3.41e-18	-1.49054	3.41e-18	-1.34385	2.56e-07
ARRDC4	Down	2	-2.47703	3.58e-34	-2.4296	8.61e-22	-2.52445	3.58e-34
ASF1A	Up	2	1.29744	4.18e-13	1.24985	4.18e-13	1.34504	6.19e-10
ASPH	Down	2	-2.35349	6.35e-18	-3.12241	6.35e-18	-1.58457	1.77e-14
ATP2B4	Up	2	1.8546	2.12e-30	1.93403	2.12e-30	1.77517	3.3e-30
ATP5S	Up	2	1.27385	9.31e-10	1.20921	9.31e-10	1.33849	1.76e-08
ATXN1	Up	2	2.41858	2.9e-26	2.44912	2.9e-26	2.38804	1.38e-24
AUTS2	Down	2	-1.37462	4.86e-14	-1.68227	2.72e-12	-1.06696	4.86e-14
B3GNT7	Down	2	-1.71034	5.76e-11	-2.05789	5.76e-11	-1.36279	3.66e-10
B4GALT1	Down	2	-1.20216	2.3e-11	-1.19016	2.3e-11	-1.21416	1.23e-10
BACH1	Down	2	-1.7347	2.11e-19	-1.83599	2.11e-19	-1.63342	7.73e-12
BANK1	Down	2	-1.84755	1.06e-17	-1.90401	1.06e-17	-1.79108	1.51e-15
BASP1	Down	2	-1.16547	4.84e-08	-1.12498	2.43e-07	-1.20595	4.84e-08
BCAT1	Up	2	1.13596	0.00235	1.06102	0.00381	1.2109	0.00235
BCL11B	Up	2	1.81771	6.2e-10	2.04906	6.2e-10	1.58637	4.8e-09
BCL2A1	Down	2	-1.33155	1.43e-08	-1.47403	1.43e-08	-1.18907	0.000129
BCL2L11	Down	2	-1.07603	1.49e-12	-1.0303	1.49e-12	-1.12177	3.47e-10
BCL7A	Down	2	-2.69653	4.53e-18	-2.85198	1.15e-11	-2.54107	4.53e-18
BHLHE41	Down	2	-2.25326	1.7e-15	-2.98121	1.7e-15	-1.52531	3.22e-09
BIRC3	Down	2	-1.11306	5.09e-17	-1.13025	5.09e-17	-1.09586	9.95e-11
BMF	Up	2	1.36021	4.01e-24	1.60406	4.01e-24	1.11635	4.16e-21
BMPR1A	Up	2	1.14523	3.13e-07	1.06568	3.53e-07	1.22478	3.13e-07
BMPR2	Up	2	1.89538	4.56e-35	1.73665	4.56e-35	2.05411	1.74e-28
BMS1P20	Down	2	-3.70495	1.11e-33	-3.91181	8.14e-25	-3.49808	1.11e-33
BRAF	Down	2	-1.11398	1.46e-22	-1.12418	1.46e-22	-1.10379	1.79e-08
BRE-AS1	Down	2	-1.65107	5.86e-14	-2.11982	7.08e-10	-1.18232	5.86e-14
BTBD3	Down	2	-2.07379	6.04e-17	-3.0402	6.24e-16	-1.10737	6.04e-17
BTG3	Down	2	-1.1794	1.52e-10	-1.20542	1.52e-10	-1.15338	4.81e-06
C10orf128	Down	2	-1.47101	1.05e-10	-1.71465	1.05e-10	-1.22736	1.03e-08
C12orf66	Down	2	-1.13613	9.43e-12	-1.19374	9.43e-12	-1.07852	1.95e-06
C12orf75	Down	2	-1.92699	3.4e-13	-2.02082	7.72e-12	-1.83315	3.4e-13
C1orf115	Down	2	-2.44962	8.09e-37	-3.68984	8.09e-37	-1.20941	1.78e-21
C6orf62	Down	2	-1.53165	1.55e-09	-1.6342	1.55e-09	-1.4291	8.83e-05
C9orf64	Up	2	1.39542	3.05e-10	1.20127	8.66e-09	1.58958	3.05e-10
C9orf72	Down	2	-1.46047	8.52e-12	-1.76631	8.52e-12	-1.15464	6.09e-09
CAMK1D	Down	2	-1.38274	4e-34	-1.32948	1.94e-27	-1.436	4e-34
CCDC59	Down	2	-1.09421	4.94e-11	-1.10284	4.94e-11	-1.08559	1.3e-06
CCDC88A	Up	2	3.52962	5.79e-59	3.66091	5.79e-59	3.39832	3.46e-56
CCDC91	Down	2	-1.50927	5.3e-12	-1.42143	5.3e-12	-1.5971	3.1e-09
CCL28	Down	2	-1.77661	2.63e-13	-2.00305	1.26e-12	-1.55017	2.63e-13
CCL3L3	Up	2	1.05612	0.00894	1.10178	0.00894	1.01045	0.0274
CCL5	Up	2	2.36979	8.91e-13	2.48439	8.91e-13	2.2552	3.75e-11
CCNL1	Down	2	-1.47544	3.44e-09	-1.4824	3.62e-08	-1.46847	3.44e-09
CCR9	Down	2	-1.3455	3.38e-32	-1.55545	2.78e-11	-1.13554	3.38e-32
CD14	Up	2	1.54318	0.00334	1.81967	0.00334	1.26668	0.00484
CD1C	Down	2	-2.76354	1.24e-15	-3.66647	1.24e-15	-1.86061	5.65e-13
CD2	Up	2	2.05847	9.36e-21	2.22475	7.73e-20	1.89218	9.36e-21
CD22	Down	2	-1.47941	8.67e-21	-1.42646	2.11e-20	-1.53236	8.67e-21
CD24	Up	2	1.57534	3.53e-14	1.56702	3.53e-14	1.58365	6.7e-12
CD27	Up	2	1.95745	9.9e-30	2.05698	9.9e-30	1.85793	1.07e-25
CD38	Down	2	-1.71987	1.05e-18	-2.13763	1.41e-13	-1.30211	1.05e-18
CD3D	Up	2	2.29606	3.23e-21	3.16404	3.23e-21	1.42809	2.7e-14
CD44	Down	2	-1.1165	7.51e-08	-1.10107	7.51e-08	-1.13193	7.02e-05
CD5	Up	2	2.65099	2.38e-41	3.29847	2.38e-41	2.00351	7.5e-34
CD55	Down	2	-1.5129	2.69e-39	-1.24318	2.69e-39	-1.78263	4.39e-24
CD58	Up	2	1.25464	8.61e-12	1.10176	5.67e-10	1.40753	8.61e-12
CD6	Up	2	1.51499	1.46e-27	1.86064	1.46e-27	1.16934	1.31e-20
CD69	Down	2	-2.34402	2.17e-13	-2.32618	2.17e-13	-2.36186	1.77e-09
CD83	Down	2	-2.14193	2e-24	-2.31409	2e-24	-1.96977	3.45e-19
CD8A	Up	2	2.35441	1.55e-28	3.27213	1.55e-28	1.43669	4.68e-13
CDC14B	Up	2	1.30811	1.15e-19	1.25887	1.15e-19	1.35735	1.01e-18
CDIP1	Up	2	1.19407	3.11e-24	1.38255	3.11e-24	1.00558	4.57e-21
CDK14	Up	2	1.42615	3.08e-29	1.37566	3.08e-29	1.47664	3.13e-22
CDK5R1	Down	2	-1.97186	1.52e-12	-2.23204	1.52e-12	-1.71168	3.7e-09
CDK6	Down	2	-2.05536	3.6e-14	-1.91032	3.45e-11	-2.20039	3.6e-14
CELSR1	Up	2	1.81301	4.05e-28	1.80338	4.05e-28	1.82263	2.53e-23
CELSR3	Up	2	1.75967	9.01e-16	2.5054	9.01e-16	1.01394	1.51e-13
CENPV	Down	2	-1.17946	4.51e-13	-1.35128	4.51e-13	-1.00764	3.08e-11
CHDH	Up	2	2.42324	3.48e-21	3.19888	3.48e-21	1.6476	1.39e-17
CHMP2B	Down	2	-1.07533	1.38e-12	-1.13985	1.38e-12	-1.0108	6.28e-06
CHPT1	Down	2	-2.24267	2.91e-15	-2.97382	2.91e-15	-1.51153	2.17e-13
CHST15	Up	2	1.29986	5.72e-12	1.33819	5.72e-12	1.26153	7.68e-10
CHST2	Up	2	1.07267	1.7e-14	1.10013	1.7e-14	1.04522	1.76e-10
CKAP2	Down	2	-2.60131	2.07e-25	-2.82679	3.6e-15	-2.37583	2.07e-25
CKAP4	Up	2	2.04044	3.84e-40	2.19767	3.84e-40	1.88321	6.65e-32
CLEC2B	Down	2	-2.4297	6.26e-13	-2.55366	6.26e-13	-2.30573	7.68e-12
CLEC4A	Down	2	-1.29234	1.22e-06	-1.39164	1.22e-06	-1.19304	0.000149
CLIP2	Down	2	-2.11496	4.75e-32	-2.86441	4.18e-17	-1.36551	4.75e-32
CLNK	Up	2	3.98031	3.61e-33	4.20018	3.61e-33	3.76043	7.9e-31
CMTM7	Down	2	-2.05163	1.28e-29	-2.19886	1.28e-29	-1.90439	4.01e-27
CNTNAP1	Up	2	1.68885	1.87e-15	2.13295	1.87e-15	1.24475	8.63e-13
COBLL1	Down	2	-1.90119	6.85e-08	-2.25086	6.85e-08	-1.55152	8.27e-08
COL9A2	Up	2	1.97791	1.17e-23	2.14251	1.17e-23	1.81332	6.04e-21
COL9A3	Up	2	2.38145	4.02e-15	2.88495	4.02e-15	1.87795	5.42e-14
CORO1B	Up	2	2.02271	3.02e-30	2.99938	3.02e-30	1.04603	5.17e-21
CORO2B	Down	2	-3.43774	4.08e-54	-4.46108	4.95e-31	-2.4144	4.08e-54
CPVL	Up	2	1.20129	0.00704	1.31922	0.00704	1.08335	0.00805
CR1	Down	2	-3.01237	1.24e-29	-3.25315	9.91e-25	-2.77159	1.24e-29
CR1L	Down	2	-2.29142	1.44e-25	-2.69511	7.09e-21	-1.88774	1.44e-25
CR2	Down	2	-1.17171	2.66e-07	-1.32362	2.66e-07	-1.01979	8.72e-06
CREB3L2	Up	2	1.5184	1.53e-26	1.51994	1.53e-26	1.51687	1.47e-23
CREM	Down	2	-1.31686	3.08e-17	-1.41997	3.08e-17	-1.21374	1.77e-15
CSGALNACT1	Down	2	-4.18509	7.89e-24	-4.67915	3.6e-21	-3.69103	7.89e-24
CSRNP1	Down	2	-1.16186	5.63e-08	-1.09994	5.63e-08	-1.22379	9.07e-08
CST7	Up	2	1.6275	1.24e-15	2.05645	1.24e-15	1.19855	3.68e-09
CSTA	Up	2	1.20344	0.00447	1.2609	0.00447	1.14598	0.0134
CTLA4	Up	2	4.31296	4.61e-25	4.81823	4.61e-25	3.80769	2.36e-19
CTNNB1	Down	2	-1.27516	4.92e-12	-1.41289	4.92e-12	-1.13744	6.46e-06
CTPS2	Up	2	1.24912	9.96e-13	1.25267	1.37e-12	1.24557	9.96e-13
CX3CR1	Up	2	2.6872	9.73e-13	3.18666	9.73e-13	2.18774	1.12e-08
CXCR3	Up	2	1.70258	1.69e-12	2.20151	1.69e-12	1.20365	1.53e-11
CXCR4	Down	2	-1.59101	1.61e-13	-1.64543	1.61e-13	-1.53659	2.27e-09
CXorf57	Down	2	-3.30212	1.97e-39	-4.72205	1.97e-39	-1.88218	1.93e-36
CYAT1	Down	2	-2.40033	1.52e-32	-3.66169	1.52e-32	-1.13898	6.23e-16
CYBB	Down	2	-2.03741	6.4e-11	-2.16402	9.19e-11	-1.91079	6.4e-11
CYFIP1	Up	2	1.51625	3.02e-20	1.61307	3.02e-20	1.41942	1.01e-13
CYTIP	Down	2	-1.53775	2.96e-26	-1.56096	2.96e-26	-1.51454	2.02e-16
DBI	Up	2	1.05094	2.86e-11	1.04601	2.86e-11	1.05587	6.93e-09
DCAF12	Up	2	1.21011	6.98e-08	1.40324	6.98e-08	1.01698	1.98e-05
DDIT4	Down	2	-2.12072	2.1e-18	-2.25886	2.1e-18	-1.98259	1.78e-15
DDX50	Down	2	-1.34388	9.07e-09	-1.5284	9.07e-09	-1.15936	0.000116
DENND3	Down	2	-2.079	5.48e-32	-2.39048	8.09e-16	-1.76752	5.48e-32
DIRAS1	Down	2	-2.01016	1.28e-40	-2.92006	1.25e-24	-1.10027	1.28e-40
DLEU2	Down	2	-1.79982	3.98e-08	-2.11259	3.98e-08	-1.48705	3.24e-05
DLL1	Down	2	-2.69585	2.27e-22	-3.65925	2.27e-22	-1.73244	1.64e-20
DMD	Up	2	1.93229	2.08e-05	1.74945	2.67e-05	2.11514	2.08e-05
DNAJB9	Down	2	-1.41603	1.15e-20	-1.55277	1.15e-20	-1.27928	5.61e-17
DNMBP	Up	2	1.47892	3.77e-26	1.54506	3.77e-26	1.41279	8.79e-20
DOK7	Down	2	-1.38347	1.71e-17	-1.53209	1.18e-13	-1.23485	1.71e-17
DPPA4	Down	2	-1.77763	1.74e-36	-2.52536	9.09e-13	-1.02991	1.74e-36
DSE	Down	2	-1.31438	9.4e-09	-1.40799	9.4e-09	-1.22077	0.000111
DSP	Down	2	-3.22526	2.28e-45	-3.46236	4.45e-16	-2.98815	2.28e-45
DTX3	Up	2	1.90763	8.2e-30	2.53415	8.2e-30	1.2811	1.13e-22
DTX4	Down	2	-1.35721	1.11e-30	-1.31287	9.75e-18	-1.40154	1.11e-30
DUSP1	Down	2	-3.01331	5.09e-18	-3.41926	1.7e-13	-2.60737	5.09e-18
DUSP5	Down	2	-2.19178	1.34e-17	-2.0388	1.34e-17	-2.34476	2.73e-15
DYNLL1	Up	2	1.14123	8.14e-10	1.13554	8.14e-10	1.14691	1.57e-07
E2F7	Up	2	1.32087	3.99e-09	1.47051	3.99e-09	1.17123	1.95e-06
EAF2	Down	2	-1.13602	6.89e-11	-1.23827	6.89e-11	-1.03376	2.76e-06
EBF1	Down	2	-4.69439	1.91e-36	-6.08267	6.82e-29	-3.3061	1.91e-36
EGR1	Down	2	-2.03266	6e-10	-2.10427	6e-10	-1.96104	2.95e-07
EIF1	Down	2	-1.68964	2.46e-10	-1.78926	2.46e-10	-1.59001	2.78e-08
EIF1AY	Down	1	-1.87244	0.000509	-1.59589	0.0559	-2.149	0.000509
EIF2AK3	Down	2	-2.65711	5.99e-41	-2.60874	5.99e-41	-2.70547	3.7e-26
ELL2	Down	2	-1.75285	5.32e-19	-1.67105	5.32e-19	-1.83465	2.73e-10
EML6	Down	2	-1.70333	1.29e-08	-2.00387	1.29e-08	-1.40279	6.23e-05
ENAH	Down	2	-2.14075	8.72e-32	-3.27785	7.77e-28	-1.00364	8.72e-32
ENPP2	Up	2	2.85946	1.6e-17	2.96471	1.6e-17	2.75421	1.08e-12
EOGT	Up	2	1.20974	1.69e-11	1.11081	1.69e-11	1.30867	9.82e-08
EP400	Up	2	1.10531	1.16e-22	1.17759	1.16e-22	1.03303	1.08e-18
EPB41L2	Down	2	-2.61648	1.31e-29	-3.21257	1.82e-19	-2.0204	1.31e-29
EPC1	Down	2	-1.22423	1.66e-08	-1.21248	1.66e-08	-1.23598	3.46e-06
ETNK1	Down	2	-1.48928	2.77e-12	-1.67806	2.77e-12	-1.3005	3.65e-06
FAM126A	Down	2	-1.27944	5.83e-25	-1.32293	1.37e-12	-1.23595	5.83e-25
FAM134B	Down	2	-1.77654	7.91e-23	-2.42645	1.34e-16	-1.12663	7.91e-23
FAM169A	Down	2	-2.30186	6.99e-23	-3.4175	6.99e-23	-1.18622	2.99e-22
FAM213A	Down	2	-1.32756	7.33e-13	-1.59275	7.33e-13	-1.06238	9.3e-09
FAM26F	Down	2	-1.09817	8.05e-07	-1.15201	8.05e-07	-1.04434	5.2e-06
FAM30A	Down	2	-2.36391	0.000235	-3.18573	0.000235	-1.54208	0.000627
FAM46C	Down	2	-1.94497	3.27e-15	-2.06897	3.27e-15	-1.82097	5.12e-14
FAM49A	Down	2	-1.6968	3e-10	-2.19153	1.29e-09	-1.20206	3e-10
FAM84B	Down	2	-1.57528	2.6e-10	-1.82409	2.6e-10	-1.32646	1.03e-09
FCGR3B	Up	2	1.51941	5.36e-07	1.98634	5.36e-07	1.05248	0.00182
FCGRT	Up	2	1.79742	1.81e-34	2.30899	1.81e-34	1.28586	1.91e-25
FCN1	Up	2	1.83186	1.09e-05	1.97345	1.09e-05	1.69026	0.000256
FCRL1	Down	2	-1.1632	6.04e-08	-1.18753	6.04e-08	-1.13887	2.49e-06
FCRL5	Up	2	1.1839	1.06e-07	1.23325	1.06e-07	1.13454	1.56e-06
FGFBP2	Up	2	2.30559	3.05e-10	2.50434	3.05e-10	2.10684	1.43e-09
FGL2	Up	2	1.02036	0.00263	1.04	0.00263	1.00072	0.00554
FGR	Up	2	1.17758	8.41e-17	1.23397	8.41e-17	1.12119	2.11e-12
FILIP1L	Up	2	3.24183	3.9e-35	3.75383	3.9e-35	2.72984	9.48e-21
FKBP1B	Up	2	1.5843	1.68e-13	1.80002	1.68e-13	1.36857	3.92e-11
FMOD	Up	2	4.00701	7.55e-34	4.63257	7.55e-34	3.38144	1.13e-22
FOS	Down	2	-3.11882	4.31e-10	-3.48747	3.24e-09	-2.75018	4.31e-10
FOSB	Down	2	-2.00527	1.44e-06	-2.53356	1.44e-06	-1.47698	1.16e-05
FRY	Up	2	2.6364	2.05e-20	2.5664	2.05e-20	2.7064	3.07e-17
GAB2	Up	2	1.44633	4.04e-23	1.4978	4.04e-23	1.39486	7.93e-19
GABRB2	Up	2	2.57279	1.36e-09	2.5001	1.36e-09	2.64547	2.43e-08
GAPT	Down	2	-1.10519	1.02e-08	-1.16884	1.02e-08	-1.04155	6.16e-06
GBP2	Up	2	1.21521	1.59e-17	1.23668	1.59e-17	1.19375	1.21e-10
GCNT1	Down	2	-1.85854	5.17e-28	-2.50627	3.09e-14	-1.21081	5.17e-28
GDF7	Up	2	1.55664	7.84e-14	1.55754	8.82e-12	1.55573	7.84e-14
GEN1	Down	2	-1.7306	1.25e-10	-1.83749	1.25e-10	-1.62371	3.62e-10
GIMAP4	Up	2	1.95807	3.57e-10	2.51544	3.57e-10	1.40069	7.37e-07
GIMAP6	Up	2	1.92238	2.52e-09	2.4609	2.52e-09	1.38386	2.24e-07
GIMAP7	Up	2	2.60141	4.39e-15	3.15021	4.39e-15	2.05261	1.34e-08
GIMAP8	Up	2	1.239	6.22e-07	1.3076	6.22e-07	1.17041	6.5e-05
GNB4	Down	2	-2.38237	5.24e-19	-3.69489	9.16e-15	-1.06985	5.24e-19
GNG7	Down	2	-1.55669	1.17e-13	-1.73328	1.17e-13	-1.38009	1.73e-11
GNLY	Up	2	2.32476	7.65e-14	2.95133	7.65e-14	1.6982	2.24e-07
GNPDA1	Up	2	1.25779	6.91e-29	1.33057	8.83e-25	1.185	6.91e-29
GPM6A	Up	2	1.40959	0.000101	1.28069	0.00287	1.53848	0.000101
GPR160	Down	2	-1.87228	6.98e-18	-1.72307	6.98e-18	-2.02148	5.4e-16
GPR183	Down	2	-2.14843	1.63e-14	-2.24556	1.63e-14	-2.05129	1.19e-11
GPR34	Up	2	1.41691	1.95e-06	1.47848	2.33e-06	1.35534	1.95e-06
GPR65	Down	2	-1.88524	9.92e-25	-1.8524	9.92e-25	-1.91807	3.2e-17
GPT2	Up	2	2.52666	1.97e-39	2.98942	1.97e-39	2.0639	1.61e-34
GRAMD4	Down	2	-1.13641	4.47e-13	-1.00194	4.47e-13	-1.27088	4.24e-09
GUCD1	Down	2	-1.76297	1.32e-32	-1.81864	1.32e-32	-1.7073	2.36e-30
GZMA	Up	2	2.18984	1.09e-13	2.38148	1.09e-13	1.99821	2.6e-10
GZMH	Up	2	2.43967	5.99e-17	3.36763	5.99e-17	1.51172	1.68e-08
GZMK	Up	2	1.78008	5.13e-12	2.11546	8.91e-12	1.4447	5.13e-12
HACD1	Up	2	2.59917	5.94e-25	3.25328	5.94e-25	1.94507	2.03e-14
HBA2	Up	2	2.94454	5.09e-09	3.42575	5.09e-09	2.46332	6.44e-05
HBB	Up	2	2.31029	1.76e-07	2.5625	1.76e-07	2.05809	0.000233
HBD	Up	2	1.54211	0.0012	1.86383	0.0012	1.22038	0.00434
HBG2	Up	2	1.58388	9.71e-06	1.92077	9.71e-06	1.247	0.00338
HCG11	Up	2	1.15331	2.9e-06	1.16113	0.000864	1.14549	2.9e-06
HCK	Down	2	-1.30357	4.58e-05	-1.26246	4.58e-05	-1.34469	0.00017
HCST	Up	2	1.18877	1.52e-21	1.16999	1.52e-21	1.20755	5.99e-18
HECTD2	Up	2	1.17532	2.17e-08	1.08328	3.97e-06	1.26735	2.17e-08
HERPUD1	Down	2	-1.34656	5.6e-32	-1.27742	1.3e-21	-1.4157	5.6e-32
HES1	Down	2	-3.30283	2.75e-25	-4.3425	1.69e-23	-2.26316	2.75e-25
HIF1A	Down	2	-2.74857	3.46e-22	-2.74497	3.46e-22	-2.75216	4e-16
HINT1	Down	2	-1.82623	3.27e-14	-2.01792	3.27e-14	-1.63454	5.78e-10
HIST1H2AM	Up	2	1.34093	2.65e-09	1.66731	2.65e-09	1.01454	5.47e-06
HIST1H2BJ	Up	2	2.1293	1.1e-08	2.33421	1.1e-08	1.92439	7.38e-06
HIVEP2	Up	2	1.11665	5.89e-18	1.10509	5.89e-18	1.12821	4.82e-14
HLA-DPA1	Down	2	-1.91593	6.54e-19	-2.01979	6.54e-19	-1.81208	3.35e-14
HMGB2	Down	2	-1.43796	1.34e-14	-1.49207	1.34e-14	-1.38384	1.04e-10
HMOX1	Up	2	1.64391	8.24e-24	1.69787	5e-19	1.58995	8.24e-24
HNRNPA1	Down	2	-1.1849	1.39e-08	-1.28017	1.39e-08	-1.08962	5.78e-05
HNRNPLL	Up	2	1.39586	1.63e-12	1.43446	1.63e-12	1.35726	2.49e-12
HOPX	Down	2	-1.27442	1.62e-06	-1.46661	1.62e-06	-1.08223	3.83e-05
HSPA13	Down	2	-1.57335	2.36e-19	-1.62132	2.36e-19	-1.52537	2.02e-11
HSPA1B	Up	2	1.64571	1.27e-12	1.61694	1.27e-12	1.67449	5.14e-09
ID3	Up	2	2.06396	2.27e-16	2.14682	3.98e-16	1.9811	2.27e-16
IER2	Down	2	-1.15835	3.14e-11	-1.10358	4.92e-09	-1.21311	3.14e-11
IFI44L	Down	2	-2.14462	1.64e-07	-2.95479	1.64e-07	-1.33446	0.000188
IFIT5	Down	2	-1.14406	2.67e-14	-1.16525	2.67e-14	-1.12286	4.89e-12
IFNGR1	Down	2	-1.62313	2.99e-15	-1.6976	2.99e-15	-1.54867	3.28e-15
IGF1R	Down	2	-1.6042	1.16e-08	-1.60958	2.74e-06	-1.59882	1.16e-08
IGFBP4	Up	2	2.8368	3.35e-18	3.62989	3.35e-18	2.0437	1.8e-12
IGH	Down	2	-1.69847	4.19e-16	-2.27798	4.19e-16	-1.11896	3.25e-12
IGHA2	Down	2	-1.79954	1.36e-08	-1.50413	0.000753	-2.09495	1.36e-08
IGHD	Down	2	-3.31495	2.73e-26	-3.56443	8.92e-17	-3.06546	2.73e-26
IGHG1	Down	2	-2.187	8.59e-22	-2.77277	2.04e-15	-1.60124	8.59e-22
IGHM	Down	2	-4.29023	8.47e-19	-4.14186	1.25e-15	-4.4386	8.47e-19
IGHV3-23	Down	2	-4.78023	1.54e-34	-4.76611	2.48e-22	-4.79435	1.54e-34
IGHV4-31	Down	2	-2.81129	2.77e-50	-3.17747	1.14e-31	-2.44512	2.77e-50
IGIP	Up	2	1.19302	2.89e-11	1.29408	2.89e-11	1.09195	4.72e-10
IGK	Down	2	-3.10075	1.64e-40	-3.52147	1.12e-17	-2.68002	1.64e-40
IGKV1OR2-108	Down	2	-4.02948	6.97e-17	-5.12612	2.26e-14	-2.93284	6.97e-17
IGKV1OR2-118	Down	2	-2.26849	2.39e-10	-2.74684	2.39e-10	-1.79015	7.31e-07
IGLC1	Down	2	-3.62637	4.52e-53	-5.07624	4.52e-53	-2.1765	3.88e-41
IGLJ3	Down	2	-4.32808	4.07e-59	-5.7946	7.37e-47	-2.86155	4.07e-59
IGLL5	Down	2	-3.48764	2.22e-24	-3.81491	3.57e-20	-3.16038	2.22e-24
IGLV1-44	Down	2	-4.57071	1.34e-42	-5.958	6.45e-38	-3.18341	1.34e-42
IGSF3	Up	2	2.89176	4.13e-29	3.81841	4.13e-29	1.96511	8.96e-19
IL13RA1	Down	2	-1.36337	9.81e-09	-1.38118	9.81e-09	-1.34557	1.2e-07
IL15	Down	2	-1.88389	8.06e-10	-2.10084	8.06e-10	-1.66694	4.55e-08
IL17RB	Up	2	1.68307	1.44e-11	2.25475	1.44e-11	1.11138	1.02e-07
IL2RA	Up	2	1.31881	1.4e-14	1.5113	1.4e-14	1.12631	4.29e-12
IL2RB	Up	2	1.36371	9.28e-19	1.54963	9.28e-19	1.1778	2.92e-12
IL32	Up	2	2.68354	2.12e-14	3.79179	2.12e-14	1.5753	7.19e-10
IL6	Down	2	-2.49304	1.12e-23	-3.06475	1.12e-23	-1.92133	6.2e-17
IL6R	Up	2	1.35498	3.38e-09	1.41563	3.38e-09	1.29433	5.18e-08
IL7R	Up	2	1.59689	6.47e-09	1.65164	6.47e-09	1.54213	3.91e-07
IMPACT	Down	2	-1.21352	1.88e-17	-1.13268	1.88e-17	-1.29437	3.62e-13
ING3	Down	2	-1.74845	1.18e-23	-1.67599	1.18e-23	-1.8209	5.53e-16
INPP5F	Up	2	2.41618	1.19e-25	2.21867	1.19e-25	2.61368	4.24e-25
IQSEC1	Down	2	-1.70767	1.34e-21	-1.73151	1.17e-19	-1.68383	1.34e-21
IRF1	Down	2	-1.22723	2.88e-15	-1.20453	2.88e-15	-1.24993	6.37e-15
IRS2	Down	2	-1.23235	1.44e-07	-1.37376	1.44e-07	-1.09093	2.09e-05
ITGA4	Down	2	-2.99563	2.78e-18	-2.87888	2.78e-18	-3.11237	4.36e-17
ITGAX	Up	2	1.59693	1.43e-13	2.09589	1.43e-13	1.09796	2.97e-10
ITGB2-AS1	Down	2	-2.02168	9.2e-17	-2.49111	2.36e-14	-1.55226	9.2e-17
ITK	Up	2	1.4173	1.16e-07	1.38083	1.16e-07	1.45377	5.88e-07
ITM2C	Down	2	-2.99413	1.18e-28	-4.2611	7.64e-22	-1.72717	1.18e-28
ITPR1	Down	2	-1.55322	1.62e-17	-1.60861	1.62e-17	-1.49783	1.04e-11
JAK1	Down	2	-1.0391	1.95e-15	-1.05024	2.78e-15	-1.02796	1.95e-15
JCHAIN	Down	2	-4.32228	4.72e-15	-4.60594	4.72e-15	-4.03862	4.67e-13
JDP2	Up	2	1.3736	4.46e-24	1.36293	4.46e-24	1.38427	6.05e-18
JUN	Down	2	-1.40794	4.02e-06	-1.61142	4.02e-06	-1.20446	0.000148
JUNB	Down	2	-2.02052	2.42e-17	-1.93929	3.86e-11	-2.10175	2.42e-17
JUP	Down	2	-2.46078	2.12e-24	-2.6126	1.39e-14	-2.30895	2.12e-24
KBTBD2	Down	2	-1.26453	8.98e-22	-1.32662	8.98e-22	-1.20244	4.05e-14
KCNG1	Down	2	-2.00056	1.93e-17	-2.57293	7.02e-11	-1.42819	1.93e-17
KCNH2	Up	2	1.39701	2.39e-13	1.69644	2.39e-13	1.09757	8.55e-10
KCNH8	Down	2	-1.32499	1.19e-06	-1.28341	2.46e-06	-1.36658	1.19e-06
KCNIP2	Down	2	-1.98953	1.49e-35	-2.79771	4.74e-16	-1.18136	1.49e-35
KCNN4	Up	2	2.25447	6.31e-40	2.29893	6.31e-40	2.21	2.3e-37
KDM7A	Down	2	-1.17896	1.65e-19	-1.26424	1.65e-19	-1.09368	2.25e-14
KLF3	Down	2	-1.80949	1.08e-12	-1.70732	2.54e-08	-1.91166	1.08e-12
KLF7	Down	2	-1.64565	1.94e-11	-1.69461	6.3e-11	-1.59669	1.94e-11
KLHL15	Down	2	-1.13771	2.95e-10	-1.20129	2.95e-10	-1.07412	5.54e-05
KLHL24	Down	2	-1.04373	8.48e-14	-1.00045	8.48e-14	-1.087	4.26e-13
KLHL29	Up	2	1.44949	2.11e-13	1.52477	2.11e-13	1.37421	1.72e-12
KLRD1	Up	2	1.69419	1.76e-13	2.36387	1.76e-13	1.02452	2.17e-08
KNL1	Up	2	1.33623	5.69e-11	1.47445	5.69e-11	1.19801	5.33e-08
KSR2	Up	2	1.8053	3.3e-13	1.95392	3.3e-13	1.65668	6.43e-10
L1TD1	Up	2	1.168	0.00657	1.27523	0.0115	1.06076	0.00657
L3MBTL3	Down	2	-1.23386	7.59e-26	-1.35588	7.59e-26	-1.11185	1.43e-12
LAT2	Down	2	-1.27738	9.45e-17	-1.30479	6.63e-16	-1.24997	9.45e-17
LAX1	Up	2	1.72939	7.37e-47	1.6478	7.37e-47	1.81098	1.74e-44
LBR	Down	2	-1.27977	4.17e-17	-1.27984	4.17e-17	-1.2797	4.23e-11
LCK	Up	2	2.05654	8.99e-28	2.17949	8.99e-28	1.93359	2.33e-25
LCP2	Up	2	1.20498	6.45e-12	1.13838	5.23e-11	1.27158	6.45e-12
LEF1	Up	2	4.07349	4.36e-48	3.94231	5.66e-48	4.20468	4.36e-48
LFNG	Up	2	1.18134	1.32e-11	1.3178	1.32e-11	1.04488	1.61e-09
LGMN	Down	2	-1.89107	1.8e-17	-2.70157	3.87e-14	-1.08057	1.8e-17
LILRA4	Up	2	1.72018	1.63e-06	2.1047	1.63e-06	1.33565	5.94e-05
LILRB2	Up	2	1.34786	7.68e-12	1.55519	7.68e-12	1.14054	0.00093
LIMS4	Up	2	1.08896	2.61e-16	1.0956	2.61e-16	1.08231	4.24e-15
LINC00525	Up	2	2.20501	8.77e-14	2.39632	8.77e-14	2.01369	1.75e-10
LINC01013	Down	2	-1.88222	2.34e-42	-2.46776	7.61e-29	-1.29668	2.34e-42
LINC01215	Down	2	-1.36376	7.89e-21	-1.39094	7.89e-21	-1.33657	1.52e-12
LINC01224	Up	2	1.60047	1.17e-09	2.03087	1.17e-09	1.17008	1.58e-06
LMO2	Down	2	-1.24361	1.34e-05	-1.31074	1.34e-05	-1.17649	6.33e-05
LOC100293211	Down	2	-2.84547	3.34e-20	-4.32231	3.34e-20	-1.36862	3.84e-16
LOC100509457	Down	2	-2.43122	0.000228	-2.41464	0.000514	-2.4478	0.000228
LOC101060363	Down	2	-1.1931	1.43e-10	-1.0513	7.91e-09	-1.33489	1.43e-10
LOC101927402	Up	2	1.69012	5.22e-14	1.62314	3.86e-11	1.75711	5.22e-14
LOC101928274	Up	2	1.42865	4.23e-13	1.70173	4.23e-13	1.15557	5.33e-09
LOC101928551	Up	2	2.36141	1.45e-08	2.97922	1.45e-08	1.7436	1.37e-05
LOC101928605	Down	2	-2.52226	1.29e-25	-3.334	4.57e-17	-1.71052	1.29e-25
LOC101929219	Up	2	1.91005	1.55e-21	1.9421	1.55e-21	1.878	4.59e-20
LOC101929500	Down	2	-2.3058	6.37e-19	-2.49636	2.73e-17	-2.11524	6.37e-19
LOC101929777	Up	2	3.54097	4.5e-21	4.01857	4.5e-21	3.06337	4.39e-16
LOC101930405	Down	2	-1.14821	2.11e-13	-1.19172	7.24e-05	-1.10469	2.11e-13
LOC101930416	Up	2	1.17987	4.84e-06	1.01067	0.000205	1.34908	4.84e-06
LOC102606465	Down	2	-1.36432	8.09e-20	-1.38456	8.09e-20	-1.34409	2.97e-10
LOC102724162	Down	2	-1.96217	4.41e-26	-2.1269	6.88e-19	-1.79744	4.41e-26
LOC102724714	Up	2	1.13372	5.47e-07	1.09142	5.47e-07	1.17603	2.41e-06
LOC102725426	Up	2	1.44368	2.55e-10	1.55289	2.55e-10	1.33446	4.8e-09
LOC102725526	Down	2	-3.75291	2.02e-14	-4.39222	8.05e-11	-3.1136	2.02e-14
LOC107985971	Up	2	1.01044	9.81e-06	1.01508	9.75e-05	1.0058	9.81e-06
LOC145474	Down	2	-1.84708	2.01e-17	-1.84271	2.01e-17	-1.85144	3.18e-13
LOC339260	Up	2	1.93582	8.85e-15	2.33311	8.85e-15	1.53852	5.84e-11
LOC643549	Down	2	-1.17169	3.01e-09	-1.17214	3.01e-09	-1.17124	6.48e-07
LOC643733	Down	2	-2.29641	1.18e-29	-2.43312	1.18e-29	-2.15969	2.7e-26
LPAR5	Up	2	1.2558	5.72e-07	1.253	1.6e-06	1.25861	5.72e-07
LPIN1	Down	2	-1.36975	4.02e-15	-1.47874	4.02e-15	-1.26075	1.34e-11
LPIN2	Up	2	1.16332	3.39e-23	1.26212	3.39e-23	1.06452	9.44e-23
LPL	Up	2	1.52869	1.28e-05	1.53331	1.28e-05	1.52407	0.000201
LPP	Up	2	1.12865	4.12e-13	1.2462	2.04e-10	1.0111	4.12e-13
LRRFIP1	Down	2	-1.73159	1.2e-20	-1.48924	1.2e-20	-1.97394	7.15e-19
LRRN1	Up	2	2.43143	2.51e-18	3.00192	2.51e-18	1.86093	9.77e-11
LSR	Up	2	1.1737	3.31e-12	1.14191	2.61e-09	1.20549	3.31e-12
LTBP3	Up	2	1.38557	1.35e-26	1.50557	1.35e-26	1.26556	4.2e-22
LXN	Up	2	1.038	2.41e-08	1.02359	2.41e-08	1.05241	4.12e-08
LY86	Down	2	-1.27098	1.29e-14	-1.27958	1.29e-14	-1.26238	6.52e-12
LY9	Down	2	-2.05407	1.57e-19	-2.07871	1.57e-19	-2.02943	1.98e-14
LYPLAL1	Down	2	-1.15167	2.95e-26	-1.1302	2.95e-26	-1.17314	7e-13
LYZ	Up	2	2.26538	1.78e-06	2.10576	6.6e-05	2.425	1.78e-06
MACROD2	Down	2	-2.87018	1.19e-18	-3.10212	1.23e-18	-2.63825	1.19e-18
MAFF	Down	2	-1.31721	8.17e-06	-1.42336	8.17e-06	-1.21106	0.00648
MAML3	Down	2	-1.57775	7.2e-12	-2.00543	6.96e-11	-1.15008	7.2e-12
MAP2	Up	2	1.88757	5.54e-09	1.82151	9.95e-08	1.95363	5.54e-09
MAP2K6	Up	2	1.19829	9.1e-11	1.2739	9.1e-11	1.12269	5.39e-08
MAP3K8	Down	2	-2.04204	5.9e-18	-2.07751	5.9e-18	-2.00657	1.13e-14
MAP4K4	Down	2	-1.53366	8.95e-12	-1.69757	3.13e-09	-1.36975	8.95e-12
MARCKS	Down	2	-1.80594	1.17e-09	-2.13525	1.17e-09	-1.47663	1.9e-09
MCOLN2	Up	2	1.78456	3.75e-25	1.91661	3.75e-25	1.65251	2.73e-21
MED30	Down	2	-1.29324	1.32e-18	-1.31879	1.32e-18	-1.26769	1.6e-11
MED6	Down	2	-1.61495	2.79e-09	-1.76516	2.79e-09	-1.46475	4.65e-07
METRNL	Down	2	-1.3297	9.34e-05	-1.60915	9.34e-05	-1.05025	0.000364
METTL8	Up	2	1.68766	2.12e-23	1.66783	2.12e-23	1.70749	4.04e-19
MGAT4A	Down	2	-1.47219	1.73e-08	-1.83483	1.73e-08	-1.10954	3.77e-05
MILR1	Down	2	-1.89285	9.47e-18	-2.72309	9.62e-16	-1.06261	9.47e-18
MIR1248	Down	2	-1.18448	9.69e-09	-1.03295	1.89e-07	-1.33602	9.69e-09
MIR155	Up	2	2.04405	2.53e-13	1.90982	1.98e-12	2.17829	2.53e-13
MIR15A	Down	2	-1.08792	1.77e-12	-1.14219	1.77e-12	-1.03366	4.27e-07
MIR21	Up	2	1.27338	9.53e-12	1.2357	9.53e-12	1.31106	8.55e-11
MIR631	Down	2	-2.37665	2.65e-47	-3.22274	4.22e-35	-1.53055	2.65e-47
MIR6883	Down	2	-1.92322	1.67e-13	-2.42669	1.67e-13	-1.41976	2.81e-12
MLIP	Down	2	-4.19238	2.73e-17	-4.82917	3.46e-12	-3.55558	2.73e-17
MOAP1	Down	2	-1.19842	6.79e-15	-1.30523	6.79e-15	-1.09161	6.09e-10
MOB3B	Down	2	-2.44516	4.98e-34	-2.45995	2.35e-30	-2.43037	4.98e-34
MORF4L2	Down	2	-1.20404	5.13e-09	-1.29423	5.13e-09	-1.11385	5.03e-06
MOXD1	Down	2	-1.09827	1.1e-23	-1.15092	7.43e-11	-1.04562	1.1e-23
MPEG1	Down	2	-1.1926	2.12e-06	-1.21188	2.12e-06	-1.17331	3.4e-05
MPP6	Down	2	-1.41309	2.71e-14	-1.76243	2.71e-14	-1.06376	2.11e-13
MRC1	Up	2	1.64518	4.32e-09	2.18825	4.32e-09	1.10211	0.000524
MREG	Down	2	-1.66389	4.77e-16	-1.86606	4.77e-16	-1.46173	5.85e-12
MS4A1	Down	2	-1.58439	3.44e-14	-1.85035	3.44e-14	-1.31844	5.33e-10
MS4A7	Down	2	-1.25094	1.83e-05	-1.31879	1.83e-05	-1.18309	0.0017
MYADM	Down	2	-1.70201	6.2e-13	-2.05806	1.25e-11	-1.34595	6.2e-13
MYBL1	Up	2	1.6074	2.08e-05	1.46776	0.000359	1.74703	2.08e-05
MYC	Down	2	-2.52052	2.23e-24	-2.6429	2.23e-24	-2.39814	4.05e-21
MYL9	Up	2	3.14703	4.3e-15	4.15455	4.3e-15	2.13951	3.22e-09
MYLIP	Down	2	-1.36524	5.67e-11	-1.35482	5.67e-11	-1.37565	2.88e-07
MYO1B	Down	2	-2.27142	1.78e-33	-3.43969	3.96e-25	-1.10315	1.78e-33
MYZAP	Down	2	-1.32678	8.94e-22	-1.61065	8.94e-22	-1.0429	3.54e-18
MZB1	Down	2	-1.36977	9.76e-10	-1.42677	9.76e-10	-1.31277	5.55e-07
N4BP2L1	Down	2	-1.12402	1.28e-15	-1.1418	1.28e-15	-1.10625	6.55e-07
NAMPT	Down	2	-1.17825	0.000171	-1.17712	0.000171	-1.17937	0.00388
NAPSB	Up	2	1.34193	4.62e-19	1.32639	4.62e-19	1.35747	1.28e-14
NCF2	Up	2	1.22345	1.3e-08	1.2097	1.3e-08	1.23721	2.17e-08
NET1	Down	2	-1.357	3.29e-11	-1.52431	3.29e-11	-1.1897	3.92e-09
NETO2	Up	2	1.07209	1.32e-16	1.13911	1.32e-16	1.00507	1.72e-09
NFIL3	Down	2	-1.22263	6.85e-08	-1.31678	6.85e-08	-1.12848	7.83e-05
NKG7	Up	2	2.14942	1.54e-14	2.71767	1.54e-14	1.58117	1.23e-07
NOD2	Up	2	2.51491	3.07e-25	3.14275	3.07e-25	1.88707	7.55e-15
NOSIP	Up	2	2.27663	9.91e-36	2.35551	9.91e-36	2.19776	2.07e-27
NR3C2	Down	2	-1.48392	1.1e-07	-1.69666	1.1e-07	-1.27119	3.46e-06
NR4A2	Down	2	-3.50444	6e-20	-3.61084	6e-20	-3.39803	3.09e-15
NREP	Down	2	-1.70141	2.86e-13	-1.77218	2.86e-13	-1.63064	8.86e-13
NRIP1	Down	2	-2.58443	1.42e-14	-2.4465	1.42e-14	-2.72235	4.89e-12
NSMCE1	Up	2	1.08968	6.4e-18	1.17515	6.4e-18	1.0042	1.49e-12
NT5E	Down	2	-3.24728	3.59e-23	-4.20517	4.01e-17	-2.28938	3.59e-23
NUP58	Down	2	-1.94631	1.07e-19	-2.05533	1.07e-19	-1.8373	1.3e-16
OAS1	Up	2	1.22051	2.1e-08	1.2495	1.55e-07	1.19152	2.1e-08
OGFRL1	Down	2	-1.38208	5.1e-19	-1.47334	5.1e-19	-1.29083	1.19e-11
OR2A9P	Down	2	-1.78598	6.49e-25	-2.21179	3.63e-15	-1.36017	6.49e-25
OSBP	Down	2	-1.09662	1.05e-09	-1.05919	1.05e-09	-1.13405	1.56e-08
OSER1	Down	2	-1.13335	3.75e-19	-1.10729	3.75e-19	-1.15942	5.74e-17
OTUD1	Down	2	-1.12158	7.54e-10	-1.12721	7.54e-10	-1.11596	4.78e-08
P2RX5	Down	2	-2.03855	4.03e-29	-2.03943	4.03e-29	-2.03767	1.75e-28
PAG1	Down	2	-1.92143	6.21e-20	-1.98328	1.59e-17	-1.85958	6.21e-20
PARM1	Down	2	-3.64508	2.29e-47	-4.91771	1.1e-42	-2.37246	2.29e-47
PCDH9	Down	1	-1.11566	0.0105	-1.05823	0.0105	-1.1731	0.0584
PCNP	Down	2	-1.17716	5.71e-13	-1.24528	5.78e-08	-1.10904	5.71e-13
PCYOX1	Up	2	1.65767	3.76e-24	1.95811	3.76e-24	1.35722	1.21e-16
PDCD4	Down	2	-1.41838	2.73e-16	-1.44671	2.73e-16	-1.39005	1.37e-13
PDE4A	Up	2	1.68935	5.68e-31	1.81893	5.68e-31	1.55978	2.12e-24
PDE4B	Down	2	-1.27165	6.73e-19	-1.28244	6.73e-19	-1.26086	8.31e-16
PDGFD	Up	2	2.89542	1.5e-27	2.97479	1.5e-27	2.81605	7.04e-22
PDK1	Down	2	-1.26651	2.13e-22	-1.31042	2.13e-22	-1.2226	3.48e-14
PELI1	Down	2	-1.29709	1.08e-10	-1.34282	1.08e-10	-1.25135	1.74e-07
PFN2	Up	2	1.32802	4.25e-16	1.42555	4.25e-16	1.2305	1.22e-14
PGGHG	Up	2	1.55702	1.67e-16	1.7075	1.67e-16	1.40653	3.16e-12
PHACTR2	Up	2	1.28712	3.09e-18	1.11044	3.17e-15	1.4638	3.09e-18
PHEX	Up	2	2.85872	1.03e-15	3.33144	1.03e-15	2.386	1.92e-12
PHF19	Up	2	1.48192	3.63e-26	1.8635	8.01e-25	1.10035	3.63e-26
PHF20	Down	2	-1.47815	1.77e-23	-1.69574	1.77e-23	-1.26055	1.62e-14
PHLDB2	Down	2	-1.53915	4.73e-16	-1.86702	7.89e-16	-1.21127	4.73e-16
PHLPP1	Down	2	-2.17577	3.79e-35	-2.60425	1.55e-17	-1.74728	3.79e-35
PHTF1	Up	2	1.79377	2.09e-25	1.7614	2.09e-25	1.82614	2.73e-22
PIGR	Up	2	4.48375	1.34e-48	4.8546	1.34e-48	4.1129	2.29e-45
PIK3C2B	Down	2	-2.14294	2.12e-50	-2.32676	5.01e-30	-1.95911	2.12e-50
PIM1	Up	2	1.41167	8.46e-24	1.65103	8.46e-24	1.17231	4.97e-15
PIM3	Down	2	-1.24816	7.9e-15	-1.35822	7.9e-15	-1.13811	6.31e-12
PITPNM2	Up	2	1.60129	3.33e-17	1.81861	4.12e-17	1.38397	3.33e-17
PLAG1	Down	2	-1.49577	5.17e-28	-1.82017	1.71e-22	-1.17138	5.17e-28
PLBD1	Up	2	2.01022	4.83e-16	2.03221	4.83e-16	1.98824	4.05e-13
PLD4	Down	2	-3.20284	7.05e-38	-3.73294	2.95e-34	-2.67275	7.05e-38
PLEKHA1	Down	2	-1.21067	2.54e-07	-1.20607	5.31e-06	-1.21526	2.54e-07
PLXNC1	Down	2	-1.5127	4.96e-11	-1.63066	1.76e-10	-1.39475	4.96e-11
PLXND1	Up	2	1.57618	4.58e-25	2.04513	4.58e-25	1.10723	5.43e-16
PMEPA1	Down	2	-3.47096	7.64e-41	-5.17608	7.64e-41	-1.76584	7.05e-38
PNISR	Down	2	-1.16386	1.67e-12	-1.0934	1.67e-12	-1.23432	1.46e-09
PNMA2	Up	2	2.27628	1.89e-08	2.42875	1.89e-08	2.12382	8.25e-07
PPIL1	Up	2	1.25011	6.86e-10	1.32128	1.63e-06	1.17894	6.86e-10
PPP1R14A	Down	2	-4.28945	1.26e-37	-5.65865	1.26e-37	-2.92026	1e-31
PPP1R15B	Down	2	-1.06674	6.43e-12	-1.07314	6.43e-12	-1.06035	5.2e-07
PRC1	Up	2	1.0839	8.15e-11	1.10385	8.15e-11	1.06395	5.41e-09
PRDM4	Down	2	-1.22933	2.31e-24	-1.31575	2.31e-24	-1.14292	9.75e-19
PRF1	Up	2	2.15952	8.42e-15	2.53426	8.42e-15	1.78479	2.07e-11
PRKACB	Down	2	-2.06494	5.81e-28	-2.52388	5.81e-28	-1.606	3.03e-27
PRKRA	Down	2	-1.4945	1.59e-16	-1.46988	1.59e-16	-1.51912	1.15e-11
PRNP	Down	2	-1.57745	2.42e-17	-1.56179	2.42e-17	-1.59311	8.11e-10
PRPF38B	Down	2	-1.10882	2.53e-08	-1.08052	2.53e-08	-1.13712	3.06e-06
PTGS1	Down	2	-1.29565	1.24e-14	-1.31918	1.89e-12	-1.27211	1.24e-14
PTP4A1	Down	2	-1.69388	3.7e-20	-1.87169	3.7e-20	-1.51607	2.11e-13
PTPN12	Up	2	1.23317	2.58e-19	1.09977	2.8e-15	1.36657	2.58e-19
PTPN7	Up	2	1.54116	6.25e-29	1.64726	1.23e-28	1.43506	6.25e-29
PTPRG	Up	2	1.29228	3.33e-05	1.45348	3.4e-05	1.13109	3.33e-05
PTPRK	Down	2	-3.5096	2.04e-24	-3.84965	3.8e-20	-3.16955	2.04e-24
PTPRN2	Down	2	-2.34683	2.65e-23	-3.51021	2.65e-23	-1.18346	6.26e-18
PTS	Down	2	-1.23867	2.11e-22	-1.2825	2.11e-22	-1.19483	1.48e-13
PXDC1	Down	2	-1.70886	1.18e-18	-2.08691	1.18e-18	-1.3308	2.25e-18
PYHIN1	Up	2	1.6581	1.49e-21	2.01844	1.49e-21	1.29776	4.95e-15
RAB30	Down	2	-1.13768	8.24e-26	-1.16059	5.77e-20	-1.11477	8.24e-26
RAPGEF3	Up	2	3.4857	1.97e-39	5.05062	1.97e-39	1.92078	1.33e-23
RASGEF1B	Down	2	-1.9992	7.15e-15	-2.55161	8.93e-15	-1.44679	7.15e-15
RASGRF1	Up	2	3.54097	6.75e-49	4.48374	6.75e-49	2.59819	1.65e-39
RBM8A	Down	2	-1.43946	3.89e-14	-1.69771	3.89e-14	-1.18121	2.17e-11
RCSD1	Down	2	-1.15984	5.08e-09	-1.12873	5.08e-09	-1.19095	4.39e-08
REL	Down	2	-1.12715	5.15e-16	-1.04768	5.15e-16	-1.20662	4.58e-09
RFC5	Up	2	1.2999	1.48e-17	1.26753	1.48e-17	1.33226	6.26e-12
RFTN1	Down	2	-1.30863	8.84e-12	-1.32753	8.84e-12	-1.28974	1.45e-09
RGCC	Up	2	1.68039	1.61e-07	1.50654	1.12e-06	1.85424	1.61e-07
RGPD2	Down	2	-1.49895	5.19e-09	-1.44734	5.19e-09	-1.55056	3.09e-07
RGS1	Down	2	-4.01494	2.85e-16	-4.8525	2.85e-16	-3.17738	1.82e-11
RGS10	Up	2	1.48367	5.06e-28	1.35563	5.37e-25	1.61171	5.06e-28
RGS2	Down	2	-2.22961	6.18e-12	-2.34287	6.18e-12	-2.11635	2.68e-08
RHBDF2	Down	2	-1.40633	7.48e-24	-1.28566	9.99e-15	-1.527	7.48e-24
RHOC	Up	2	1.409	5.69e-25	1.71786	5.69e-25	1.10013	2.95e-16
RIMKLB	Down	2	-1.15714	1.36e-05	-1.21904	1.36e-05	-1.09525	1.67e-05
RMI1	Up	2	1.02875	4.8e-11	1.03272	4.8e-11	1.02477	9.08e-08
RNF103	Down	2	-1.51757	1.49e-10	-1.6404	1.49e-10	-1.39474	2.41e-07
ROR1	Up	2	3.81404	2.59e-44	4.52824	2.59e-44	3.09984	1.26e-35
RPA1	Up	2	1.16105	2.01e-24	1.15238	2.01e-24	1.16972	2.1e-20
RPL37A	Down	2	-1.64144	9.06e-18	-1.751	9.06e-18	-1.53188	2.28e-09
RPS24	Down	2	-1.21052	2.17e-07	-1.28914	2.17e-07	-1.13189	0.000561
RRBP1	Up	2	1.35361	1.56e-11	1.55743	1.56e-11	1.14979	6.12e-08
RUNX2	Down	2	-1.38355	5.37e-06	-1.68898	5.37e-06	-1.07813	0.000193
RXRA	Up	2	2.04653	5.58e-19	2.23556	5.58e-19	1.85749	2.93e-16
S100A12	Up	2	1.28836	0.00222	1.34401	0.00222	1.2327	0.00356
S100A8	Up	2	2.8439	6.66e-08	2.8241	2.77e-07	2.8637	6.66e-08
S100A9	Up	2	2.00546	4.62e-05	2.21456	4.62e-05	1.79637	0.000214
SAMD4A	Down	2	-2.14476	1.68e-41	-2.698	1.07e-23	-1.59153	1.68e-41
SATB1	Down	2	-2.41803	1.68e-36	-3.05025	1.5e-17	-1.78581	1.68e-36
SC5D	Down	2	-1.09311	1.23e-18	-1.18542	1.23e-18	-1.0008	3.2e-07
SCARB1	Down	2	-1.63406	2.13e-29	-2.07045	1.95e-17	-1.19768	2.13e-29
SCML1	Down	2	-3.08993	3.69e-27	-3.9351	1.15e-19	-2.24475	3.69e-27
SCN3A	Down	2	-5.36083	1.51e-93	-6.47327	7.48e-57	-4.24838	1.51e-93
SCPEP1	Down	2	-1.51872	4.15e-20	-1.46718	4.15e-20	-1.57026	2.91e-17
SEC61B	Down	2	-1.14201	1.04e-10	-1.18709	1.04e-10	-1.09693	6.89e-07
SEL1L3	Down	2	-1.32461	4.66e-15	-1.37197	4.66e-15	-1.27724	3.97e-12
SELP	Up	2	1.33381	2.33e-13	1.40422	1.46e-12	1.26341	2.33e-13
SERF1B	Down	2	-1.05388	9.44e-15	-1.09487	9.44e-15	-1.01288	1.68e-06
SERINC5	Up	2	1.28203	1.96e-08	1.16059	4.13e-08	1.40346	1.96e-08
SERPINA1	Up	2	1.88976	1.72e-06	2.33585	1.72e-06	1.44366	0.000895
SERPINB9P1	Down	2	-1.11869	5.15e-13	-1.18835	5.15e-13	-1.04903	5.43e-12
SERPINF1	Up	2	1.8586	2.25e-15	2.04134	2.25e-15	1.67586	8.35e-11
SFMBT1	Up	2	1.38482	9.14e-29	1.31405	3.12e-28	1.4556	9.14e-29
SFPQ	Down	2	-1.26407	4.63e-08	-1.30535	4.63e-08	-1.22279	2.75e-05
SFTPB	Up	2	1.83207	6.03e-11	2.55859	6.03e-11	1.10555	1.77e-05
SGK1	Down	2	-2.07219	1.65e-07	-2.29909	1.65e-07	-1.84529	1.37e-06
SGK223	Up	2	1.51114	4.26e-15	1.48715	2.09e-14	1.53512	4.26e-15
SGPP1	Up	2	1.53299	2.49e-23	1.56789	2.49e-23	1.4981	2.82e-18
SGPP2	Up	2	1.93458	1.12e-23	1.93526	1.12e-23	1.9339	8.59e-22
SH3D21	Up	2	1.74543	8.59e-30	2.3118	8.59e-30	1.17906	1.79e-15
SHISA8	Down	2	-2.25814	1.25e-36	-2.62049	1.27e-18	-1.8958	1.25e-36
SIK1	Down	2	-2.99474	4.82e-21	-3.00821	4.82e-21	-2.98127	9.17e-19
SIT1	Up	2	1.42654	1.57e-20	1.70087	1.09e-17	1.1522	1.57e-20
SLC16A14	Down	2	-1.48696	2.07e-15	-1.91971	1.54e-13	-1.05422	2.07e-15
SLC16A5	Up	2	1.43767	8.99e-28	1.72892	8.99e-28	1.14641	1.94e-13
SLC22A15	Up	2	1.26207	8.31e-22	1.25391	8.31e-22	1.27024	1.18e-18
SLC2A14	Down	2	-2.84766	5.68e-31	-2.81849	5.68e-31	-2.87683	9.94e-30
SLC2A3	Down	2	-2.93776	5.11e-32	-3.22369	2.6e-28	-2.65183	5.11e-32
SLC2A5	Down	2	-2.65986	1.08e-29	-3.45819	9.55e-24	-1.86152	1.08e-29
SLC35D2	Up	2	1.24548	1.93e-18	1.02545	1.93e-18	1.4655	1.02e-17
SLC38A11	Down	2	-2.8997	6.37e-55	-3.14834	2.63e-25	-2.65107	6.37e-55
SLC4A7	Down	2	-1.83589	3.15e-33	-2.10702	5.13e-16	-1.56476	3.15e-33
SMAD3	Down	2	-2.93871	1.78e-38	-3.74768	1.71e-31	-2.12974	1.78e-38
SMAGP	Down	2	-1.92583	4.74e-24	-2.3255	1.51e-14	-1.52616	4.74e-24
SNORA21	Down	2	-1.31679	1.96e-14	-1.52082	1.19e-13	-1.11275	1.96e-14
SNORA70	Down	2	-1.48895	2.11e-19	-1.51309	2.11e-19	-1.46481	1.5e-14
SNORA72	Down	2	-1.44936	5.22e-14	-1.60668	5.22e-14	-1.29204	2.22e-06
SNORD10	Down	2	-1.18011	8.98e-12	-1.05206	3.36e-09	-1.30816	8.98e-12
SNORD45C	Down	2	-1.22913	1.7e-13	-1.2698	1.7e-13	-1.18847	4.63e-11
SNX18	Up	2	1.99291	1.34e-35	1.87508	1.34e-35	2.11073	1.53e-29
SNX2	Down	2	-1.04227	2.51e-21	-1.08187	2.51e-21	-1.00267	4.13e-13
SNX22	Down	2	-2.17977	8.8e-44	-2.44649	3.94e-39	-1.91306	8.8e-44
SNX29	Down	2	-1.76833	3.89e-24	-1.64317	5.46e-20	-1.89349	3.89e-24
SNX29P1	Down	2	-3.81613	3.66e-46	-4.63479	1.58e-27	-2.99746	3.66e-46
SOBP	Up	2	1.31076	1.23e-09	1.26988	1.23e-09	1.35164	1.22e-08
SORL1	Down	2	-1.89153	2.9e-09	-1.95421	2.9e-09	-1.82885	1.85e-06
SOX4	Down	2	-2.3636	6.18e-26	-2.49814	6.74e-22	-2.22905	6.18e-26
SPATS2L	Up	2	3.31229	2.56e-42	3.88998	2.56e-42	2.7346	1.26e-35
SPG20	Down	2	-1.82553	4.74e-08	-2.28698	4.74e-08	-1.36407	1.96e-07
SPINK2	Down	2	-1.71586	9.23e-23	-2.29194	1.16e-15	-1.13977	9.23e-23
SPN	Up	2	1.13099	6.23e-14	1.21975	6.23e-14	1.04222	7.51e-11
SPOCK2	Up	2	1.16213	5.24e-29	1.2004	5.24e-29	1.12386	5.68e-26
SREK1	Down	2	-1.02857	3.98e-08	-1.00266	1.13e-05	-1.05447	3.98e-08
SSBP2	Down	2	-1.64073	1.08e-15	-2.08191	1.08e-15	-1.19954	1.04e-12
SSPN	Down	2	-2.8751	4.1e-32	-3.85238	1.76e-30	-1.89781	4.1e-32
STAG3	Down	2	-1.41449	5.07e-15	-1.81424	5.07e-15	-1.01474	1.49e-11
STAMBPL1	Up	2	1.5528	1.13e-19	1.58351	1.13e-19	1.52209	9.3e-16
STEAP1B	Down	2	-1.61145	4.24e-14	-2.20164	6.46e-12	-1.02127	4.24e-14
STK17B	Down	2	-1.95792	2.47e-29	-1.342	2.47e-29	-2.57384	2.23e-21
SULF2	Up	2	1.33038	3.61e-06	1.43469	3.61e-06	1.22607	7.11e-05
SYNE2	Up	2	1.72863	4.01e-18	1.58385	4.01e-18	1.87342	2.95e-16
SYNPO	Down	2	-2.44525	2.74e-27	-3.3816	2.74e-27	-1.50889	3.65e-23
SYT17	Up	2	1.26181	3.69e-08	1.31402	1.14e-06	1.2096	3.69e-08
SYTL2	Up	2	1.75636	5.77e-18	1.76677	1.84e-14	1.74595	5.77e-18
TAF1D	Down	2	-1.06708	2.75e-10	-1.07123	2.75e-10	-1.06292	3.75e-06
TAGAP	Down	2	-1.16094	1.96e-12	-1.16619	1.96e-12	-1.15568	1.03e-09
TAPT1	Down	2	-1.56406	4.54e-27	-1.58092	1.33e-18	-1.54721	4.54e-27
TARP	Up	2	2.16896	8.62e-16	2.74661	8.62e-16	1.5913	5.28e-12
TCF4	Up	2	1.30838	1.02e-27	1.37404	1.02e-27	1.24272	1.61e-19
TEAD2	Up	2	2.92611	5.86e-40	3.49557	8.74e-40	2.35665	5.86e-40
TESC	Up	2	1.91282	4.66e-26	2.04513	4.66e-26	1.78051	1.67e-15
TESPA1	Up	2	1.33934	5.54e-28	1.53051	5.54e-28	1.14816	1.97e-24
TEX9	Down	2	-2.82168	3.58e-34	-3.89832	3.2e-23	-1.74504	3.58e-34
TFEC	Down	2	-2.05048	5.5e-07	-2.40316	5.5e-07	-1.69781	1.12e-05
TGFBI	Up	2	3.44493	6.27e-26	3.81959	6.27e-26	3.07027	5.67e-23
TGFBR1	Down	2	-1.46563	1.42e-13	-1.58347	1.42e-13	-1.3478	2.17e-08
TGFBR3	Up	2	2.50066	1.22e-27	2.76525	1.22e-27	2.23607	3.52e-19
THEMIS2	Down	2	-1.08582	3.12e-08	-1.05045	3.12e-08	-1.12119	1.67e-07
THRB	Down	2	-2.69853	6.69e-25	-3.82499	3.31e-20	-1.57207	6.69e-25
TIGIT	Up	2	2.14879	1.42e-35	2.69388	1.42e-35	1.60371	3.66e-21
TIMP2	Up	2	1.64475	7.44e-19	1.59739	7.44e-19	1.69211	3.57e-17
TLE1	Down	2	-1.12099	4.2e-05	-1.10552	4.2e-05	-1.13646	0.000717
TLE4	Up	2	1.13804	4.91e-14	1.15469	4.91e-14	1.12139	2.15e-11
TMEM156	Down	2	-2.46198	5.16e-23	-2.43689	5.16e-23	-2.48707	8.27e-17
TMEM56	Up	2	1.73647	1.58e-12	2.36555	1.58e-12	1.10738	1.2e-08
TNFRSF1A	Up	2	1.83142	8.64e-21	2.55526	8.64e-21	1.10758	1.46e-14
TNFSF10	Up	2	1.16323	1.09e-09	1.16278	1.09e-09	1.16367	7.92e-09
TOP1MT	Up	2	1.36004	7.92e-25	1.5586	7.92e-25	1.16148	1.59e-12
TOR1AIP2	Up	2	1.29763	1.36e-20	1.07784	1.36e-20	1.51742	4.83e-20
TOX2	Up	2	1.88786	7.95e-08	1.98014	3.79e-06	1.79557	7.95e-08
TP53INP1	Down	2	-1.68648	2.58e-28	-1.62665	2.58e-28	-1.7463	1.02e-22
TPD52	Down	2	-1.41661	1.54e-16	-1.42146	1.54e-16	-1.41175	1.86e-10
TPST1	Down	2	-1.67787	1.93e-33	-2.26376	5.01e-23	-1.09197	1.93e-33
TRAC	Up	2	3.29037	6.13e-51	3.3854	6.13e-51	3.19534	5.36e-49
TRAF1	Up	2	1.41625	5.2e-22	1.59158	4.07e-18	1.24092	5.2e-22
TRAPPC2L	Up	2	1.6141	6.97e-41	1.68936	6.97e-41	1.53884	3.16e-28
TRDV3	Up	2	1.41684	3.75e-18	1.72675	2.47e-16	1.10692	3.75e-18
TRG-AS1	Up	2	1.32637	6.71e-15	1.49649	6.43e-14	1.15625	6.71e-15
TRIB2	Down	2	-2.34945	7.98e-19	-2.60218	1.39e-17	-2.09671	7.98e-19
TRIM13	Down	2	-1.30011	9.54e-11	-1.32287	9.54e-11	-1.27735	3.42e-08
TRIO	Down	2	-1.44069	3.15e-12	-1.54512	3.15e-12	-1.33626	3.25e-11
TSC22D3	Down	2	-1.73633	6.13e-15	-1.8137	6.13e-15	-1.65897	7.66e-14
TSPAN13	Down	2	-4.50064	4.74e-27	-4.75081	4.74e-27	-4.25046	7.55e-24
TSPAN3	Down	2	-1.13012	4.41e-18	-1.1366	4.41e-18	-1.12364	2.93e-12
TSPYL5	Down	2	-2.96659	1.4e-29	-2.87888	1.09e-20	-3.05431	1.4e-29
TTN	Up	2	1.41546	5.37e-15	1.37482	5.37e-15	1.45609	2.48e-13
TUBB6	Down	2	-1.91383	4.34e-08	-2.16712	4.34e-08	-1.66053	4.54e-06
TYROBP	Up	2	1.67955	9.79e-08	1.81461	9.79e-08	1.5445	0.000114
UBALD2	Down	2	-1.16346	3.73e-13	-1.23124	3.73e-13	-1.09569	4.89e-12
UBASH3B	Up	2	2.80308	2.32e-25	2.79483	2.32e-25	2.81133	2.81e-19
UBE2B	Down	2	-1.34908	1.7e-15	-1.28736	1.7e-15	-1.4108	3.77e-13
UBE2E2	Down	2	-1.25557	1.58e-11	-1.24017	1.58e-11	-1.27098	1.09e-08
UGCG	Up	2	1.05981	5.33e-26	1.07384	5.33e-26	1.04578	2.43e-17
USP44	Up	2	1.07495	9.6e-08	1.07665	9.6e-08	1.07325	1.08e-06
USP6NL	Down	2	-1.19935	6.88e-12	-1.2942	6.88e-12	-1.10451	1.24e-05
UST	Down	2	-1.82344	1.18e-23	-2.06879	1.18e-23	-1.5781	6.71e-21
VASH1	Up	2	1.38055	3.48e-06	1.46543	3.48e-06	1.29567	0.000352
VAV3	Down	2	-1.29133	6.59e-26	-1.29976	6.59e-26	-1.28289	3.78e-20
VCAN	Up	2	1.87986	0.000159	2.27018	0.000159	1.48953	0.0022
VIPR1	Up	2	1.64051	6.63e-13	2.26408	6.63e-13	1.01694	1.28e-06
VOPP1	Up	2	1.67618	5.45e-40	1.77774	5.45e-40	1.57462	1.58e-29
VPS37B	Down	2	-2.84971	1.87e-21	-3.13948	1.14e-14	-2.55993	1.87e-21
WDFY2	Down	2	-1.83276	1.86e-21	-1.7777	4.95e-19	-1.88781	1.86e-21
WDR91	Up	2	1.70116	1.09e-25	2.2608	1.09e-25	1.14153	6.23e-17
WFDC21P	Up	2	2.04799	5.23e-16	2.61234	5.23e-16	1.48364	3.01e-09
WHRN	Up	2	2.22096	4.44e-27	3.15584	4.44e-27	1.28608	3.57e-15
WIPF1	Down	2	-1.15498	2.81e-13	-1.19147	2.81e-13	-1.11848	2.77e-11
WSB2	Up	2	1.49199	7.06e-15	1.3647	7.26e-15	1.61927	7.06e-15
YME1L1	Up	2	2.96645	9.83e-46	3.56201	9.83e-46	2.37089	9.79e-42
YOD1	Down	2	-1.17648	3.01e-08	-1.28957	3.01e-08	-1.06339	8.4e-05
YTHDC1	Down	2	-1.68907	7.34e-16	-1.95659	6.13e-15	-1.42155	7.34e-16
ZAK	Down	2	-1.728	1.83e-07	-2.39364	1.83e-07	-1.06236	0.000324
ZAP70	Up	2	1.79875	1.54e-17	1.91067	1.54e-17	1.68683	6.34e-15
ZBTB10	Down	2	-2.37916	1.16e-24	-2.28409	1.16e-24	-2.47424	4.88e-19
ZBTB16	Down	2	-1.80002	2.27e-34	-1.7345	2.2e-18	-1.86554	2.27e-34
ZBTB32	Up	2	2.10949	1.22e-25	2.5217	1.22e-25	1.69729	5.61e-20
ZBTB38	Up	2	1.32587	1.54e-19	1.39122	1.54e-19	1.26051	4.54e-17
ZFAS1	Down	2	-1.17811	1.64e-09	-1.32387	1.64e-09	-1.03234	3.5e-06
ZFP3	Up	2	1.17663	5.72e-12	1.27211	5.72e-12	1.08116	7.74e-09
ZFP36	Down	2	-1.17733	3.28e-14	-1.33617	3.28e-14	-1.01849	8.23e-13
ZFP36L2	Down	2	-1.1895	4.03e-17	-1.2165	4.03e-17	-1.16251	2.32e-12
ZMIZ1	Down	2	-1.3113	1.99e-09	-1.43315	1.99e-09	-1.18944	1.33e-05
ZNF101	Up	2	1.12171	3.47e-14	1.00606	3.19e-13	1.23736	3.47e-14
ZNF137P	Up	2	1.26228	1.16e-16	1.23955	1.16e-16	1.28501	1.25e-14
ZNF165	Down	2	-1.55122	2.22e-09	-2.09089	2.22e-09	-1.01155	3e-05
ZNF226	Up	2	1.21799	3.43e-11	1.42495	3.43e-11	1.01103	4.87e-08
ZNF266	Up	2	1.05965	3.84e-09	1.07864	3.84e-09	1.04067	6.61e-07
ZNF559-ZNF177	Up	2	1.1092	4.61e-11	1.05265	4.61e-11	1.16576	2.32e-10
ZNF595	Down	2	-2.18491	4.82e-06	-2.60782	4.82e-06	-1.76199	0.000963
ZNF667-AS1	Down	2	-1.67593	3.49e-05	-2.06001	3.49e-05	-1.29185	0.00233
ZNF711	Down	2	-2.0487	9.77e-08	-2.43094	9.77e-08	-1.66646	6.25e-06

## Sheet: MM_specific
Gene.symbol	Direction	SigCount	Mean_logFC	Min_FDR	logFC_GSE7116	adj.P.Val_GSE7116	logFC_GSE27838	adj.P.Val_GSE27838
ACPP	Down	1	-1.46111	0.04422	-1.90866	0.04422	-1.01355	0.236073
AHNAK	Down	1	-1.69403	0.04069	-2.26451	0.04069	-1.12356	0.325457
AHSP	Down	1	-2.73946	0.04779	-4.41686	0.04779	-1.06206	0.332434
BCAN	Down	1	-1.51065	0.03627	-1.66716	0.03627	-1.35414	0.246157
C10orf90	Down	1	-1.19363	0.03182	-1.22792	0.03182	-1.15934	0.54996
CELF4	Down	1	-1.12409	0.03683	-1.05165	0.03683	-1.19653	0.308209
CHST9	Down	1	-1.50254	0.03231	-1.51148	0.03231	-1.49359	0.40193
COMP	Down	1	-1.21745	0.01585	-1.2125	0.01585	-1.22239	0.485717
CXCL8	Down	1	-3.09058	0.00307	-4.9294	0.00307	-1.25176	0.312631
EPB42	Down	1	-3.27823	0.03552	-4.89364	0.03552	-1.66282	0.174917
FCAR	Down	1	-2.04917	0.03644	-2.89141	0.03644	-1.20694	0.189403
FCGR2C	Down	1	-3.22419	0.04069	-4.52313	0.04069	-1.92525	0.177139
G0S2	Down	1	-2.95844	0.01857	-4.7096	0.01857	-1.20728	0.333546
GATA2	Up	1	1.65378	0.04169	1.54765	0.04169	1.75992	0.170202
GK	Down	1	-1.42854	0.0292	-1.26204	0.0292	-1.59504	0.248818
GRIK5	Down	1	-1.30471	0.03997	-1.12368	0.03997	-1.48574	0.245657
HECTD4	Down	1	-1.37645	0.01919	-1.54108	0.01919	-1.21183	0.179917
HIST1H4H	Down	1	-1.41081	0.03467	-1.75858	0.03467	-1.06304	0.105934
HKR1	Down	1	-1.65142	0.0126	-2.17523	0.0126	-1.1276	0.379068
IDS	Up	1	1.10071	0.04612	1.18361	0.04612	1.01781	0.239013
IL1B	Down	1	-2.42942	0.04797	-3.75573	0.04797	-1.10311	0.231522
ITGB1	Down	1	-1.29986	0.02526	-1.18351	0.02526	-1.41621	0.302169
ITSN1	Down	1	-1.20834	0.02311	-1.06107	0.02311	-1.3556	0.230514
JUND	Down	1	-1.19608	0.03295	-1.03449	0.03295	-1.35767	0.236209
LOC100506207	Down	1	-1.86762	0.04497	-2.07041	0.04497	-1.66483	0.326736
LOC105371920	Up	1	1.41791	0.02008	1.68165	0.02008	1.15417	0.32565
LOC200772	Up	1	1.80715	0.00827	2.20497	0.00827	1.40933	0.534427
LOC283484	Down	1	-1.4969	0.02819	-1.12889	0.02819	-1.86491	0.180332
LOC286059	Down	1	-2.21465	0.00268	-2.4506	0.00268	-1.9787	0.209826
LOC286191	Down	1	-1.99658	0.03936	-2.77275	0.03936	-1.22041	0.308897
LOC642852	Up	1	1.7123	0.01873	1.45725	0.01873	1.96735	0.16573
LOC643711	Down	1	-1.22375	0.02582	-1.07927	0.02582	-1.36823	0.251873
LTF	Down	1	-3.31898	0.04803	-4.0509	0.04803	-2.58706	0.209247
MCL1	Down	1	-2.5053	0.02151	-3.06349	0.02151	-1.94712	0.223061
MEX3C	Down	1	-1.19342	0.04153	-1.37223	0.04153	-1.0146	0.252267
MMP8	Down	1	-3.31937	0.03646	-4.13302	0.03646	-2.50573	0.139773
MTHFD2	Down	1	-1.11886	0.02411	-1.06534	0.02411	-1.17239	0.42799
PPAN-P2RY11	Up	1	1.44324	0.03637	1.33296	0.03637	1.55351	0.274561
PPP2R3B	Up	1	1.34595	0.0461	1.64381	0.0461	1.04808	0.532309
PTENP1	Down	1	-1.35098	0.01532	-1.66886	0.01532	-1.0331	0.454533
RCAN1	Down	1	-1.15411	0.04602	-1.04611	0.04602	-1.26211	0.453754
RIMS1	Down	1	-1.34132	0.03108	-1.37165	0.03108	-1.31098	0.456898
SDCBPP2	Down	1	-1.4786	0.01802	-1.57575	0.01802	-1.38144	0.151694
SKIL	Down	1	-1.81839	0.00307	-2.19999	0.00307	-1.4368	0.346826
SLC25A37	Down	1	-2.05561	0.02067	-2.62196	0.02067	-1.48926	0.13996
SSX1	Down	1	-1.61837	0.02996	-1.4581	0.02996	-1.77864	0.198079
SYMPK	Up	1	1.28847	0.01567	1.16235	0.01567	1.41459	0.295042
TKTL2	Down	1	-1.11909	0.03227	-1.01124	0.03227	-1.22694	0.291974
TMEM259	Down	1	-1.4775	0.00834	-1.69785	0.00834	-1.25715	0.259508
TMEM37	Down	1	-1.29581	0.01451	-1.41475	0.01451	-1.17687	0.269945
TNFRSF10B	Down	1	-1.4761	0.03872	-1.18861	0.03872	-1.76358	0.12092
TRIM25	Down	1	-1.12831	0.01567	-1.15729	0.01567	-1.09933	0.290163
TRIM58	Down	1	-2.19786	0.04913	-3.29418	0.04913	-1.10154	0.320967
ZNF397	Up	1	1.3253	0.03936	1.21798	0.03936	1.43263	0.285651
ZNF407	Down	1	-1.2056	0.04497	-1.20079	0.04497	-1.21041	0.220291

## Sheet: Shared
Gene.symbol	CLL_Direction	CLL_SigCount	CLL_Mean_logFC	CLL_Min_FDR	CLL_logFC_GSE50006	CLL_adj.P.Val_GSE50006	CLL_logFC_GSE31048	CLL_adj.P.Val_GSE31048	MM_Direction	MM_SigCount	MM_Mean_logFC	MM_Min_FDR	MM_logFC_GSE7116	MM_adj.P.Val_GSE7116	MM_logFC_GSE27838	MM_adj.P.Val_GSE27838
ALDH5A1	Up	2	1.29073	7.81e-12	1.40168	1.58e-10	1.17977	7.81e-12	Down	1	-1.60329	0.02891	-2.07011	0.02891	-1.13647	0.277283
CEACAM1	Up	2	1.88317	2.52e-15	2.12315	2.52e-15	1.64319	3.71e-13	Down	1	-1.33916	0.02884	-1.16578	0.02884	-1.51254	0.400039
MBNL2	Down	2	-1.11779	1.35e-13	-1.14687	1.35e-13	-1.08871	1.52e-07	Down	1	-1.39166	0.03295	-1.69932	0.03295	-1.08401	0.254074
SOCS3	Down	2	-2.54669	2.36e-14	-2.53317	2.36e-14	-2.56022	6.96e-14	Down	1	-1.76145	0.01556	-2.2806	0.01556	-1.24229	0.321968
VMP1	Up	2	1.46833	1.7e-12	1.73102	1.7e-12	1.20564	6.94e-10	Down	1	-1.51156	0.01669	-1.99278	0.01669	-1.03034	0.353579

## Sheet: Summary
CLL_consensus_total	CLL_consensus_SigCount2	MM_consensus_total	MM_consensus_SigCount2	Shared_genes	CLL_specific	MM_specific
670	668	60	0	5	665	55
