# Supplementary material for: Candidate miRNA Regulators of Blood Transcriptional Signatures for Differential Diagnosis of Chronic Lymphocytic Leukemia and Multiple Myeloma: A Comprehensive In Silico Study
Source: Curr Issues Mol Biol. 2026 Mar 27;48(4):352. doi: 10.3390/cimb48040352 (PMC13114804; doi:10.3390/cimb48040352)
Supplement: Supplementary file 1 [file cimb-48-00352-s001.zip › Supplementary Table S4.xlsx]

## Sheet: CLLspecific Up
miRNA	Overlap_k	GeneSet_n	Targets_in_Universe_K	Universe_N	Enrichment	P_value	FDR_BH
hsa-miR-335-5p	59	270	2299	22189	2.10905	2.1809e-08	1.7011e-06
hsa-miR-21-5p	18	270	477	22189	3.10119	2.45527e-05	0.000957555
hsa-miR-26b-5p	33	270	1518	22189	1.78655	0.000874555	0.0227384
hsa-miR-155-5p	17	270	688	22189	2.03065	0.00473211	0.0783033
hsa-miR-129-5p	2	270	9	22189	18.2626	0.00501944	0.0783033
hsa-miR-3176	2	270	11	22189	14.9421	0.00754649	0.0894897
hsa-miR-193b-3p	17	270	727	22189	1.92171	0.00803113	0.0894897
hsa-miR-373-3p	4	270	72	22189	4.56564	0.0115536	0.100938
hsa-miR-192-5p	19	270	880	22189	1.77437	0.0116466	0.100938
hsa-miR-138-5p	3	270	42	22189	5.87011	0.0144208	0.112482
hsa-miR-215-5p	15	270	667	22189	1.84816	0.0170698	0.121041
hsa-miR-125a-5p	5	270	130	22189	3.16083	0.0215336	0.139968
hsa-miR-548b-3p	2	270	22	22189	7.47104	0.0290341	0.162622
hsa-miR-124-3p	23	270	1238	22189	1.5268	0.0291886	0.162622
hsa-miR-7-5p	9	270	364	22189	2.03196	0.0348448	0.179506
hsa-miR-130a-3p	2	270	25	22189	6.57452	0.0368218	0.179506
hsa-miR-92b-3p	6	270	205	22189	2.40531	0.0398736	0.18295
hsa-miR-34a-5p	10	270	446	22189	1.84263	0.04723	0.204663
hsa-miR-221-3p	6	270	233	22189	2.11626	0.0660125	0.263284
hsa-miR-19a-3p	2	270	35	22189	4.69608	0.0675087	0.263284
hsa-miR-19b-3p	6	270	241	22189	2.04601	0.0749642	0.26595
hsa-miR-218-5p	3	270	81	22189	3.04376	0.0762064	0.26595
hsa-miR-31-5p	3	270	82	22189	3.00664	0.078421	0.26595
hsa-miR-769-5p	3	270	87	22189	2.83384	0.0899067	0.279873
hsa-miR-103a-3p	6	270	256	22189	1.92613	0.0935153	0.279873
hsa-miR-32-5p	4	270	141	22189	2.33139	0.093736	0.279873
hsa-miR-1	14	270	781	22189	1.47316	0.0968791	0.279873
hsa-miR-128-3p	6	270	263	22189	1.87486	0.102947	0.28678
hsa-miR-98-5p	9	270	458	22189	1.61492	0.108411	0.291589
hsa-miR-375	8	270	403	22189	1.63139	0.120285	0.308168
hsa-let-7e-5p	6	270	278	22189	1.7737	0.124754	0.308168
hsa-miR-132-3p	4	270	160	22189	2.05454	0.131611	0.308168
hsa-miR-455-3p	3	270	104	22189	2.37062	0.133596	0.308168
hsa-miR-26a-5p	4	270	163	22189	2.01672	0.138097	0.308168
hsa-miR-92a-3p	15	270	902	22189	1.36665	0.138281	0.308168
hsa-miR-340-5p	3	270	119	22189	2.0718	0.177006	0.35901
hsa-miR-320b	2	270	63	22189	2.60894	0.178612	0.35901
hsa-miR-146a-5p	2	270	63	22189	2.60894	0.178612	0.35901
hsa-miR-9-5p	4	270	181	22189	1.81617	0.179505	0.35901
hsa-miR-30b-5p	3	270	122	22189	2.02086	0.186117	0.362929
hsa-miR-339-5p	2	270	70	22189	2.34804	0.209498	0.398557
hsa-miR-125b-5p	5	270	266	22189	1.54476	0.224267	0.407165
hsa-miR-324-3p	4	270	199	22189	1.65189	0.224463	0.407165
hsa-miR-30c-5p	4	270	208	22189	1.58041	0.247952	0.439552
hsa-miR-185-5p	2	270	83	22189	1.98028	0.267921	0.464397
hsa-miR-145-5p	2	270	86	22189	1.9112	0.281453	0.477247
hsa-miR-320a	7	270	454	22189	1.26712	0.316525	0.523029
hsa-miR-96-5p	2	270	95	22189	1.73014	0.321864	0.523029
hsa-miR-130b-3p	4	270	241	22189	1.36401	0.337461	0.529868
hsa-miR-29c-3p	2	270	99	22189	1.66023	0.339659	0.529868
hsa-miR-1301-3p	2	270	101	22189	1.62736	0.348504	0.533006
hsa-miR-15a-5p	2	270	111	22189	1.48075	0.392068	0.566407
hsa-miR-1260b	2	270	111	22189	1.48075	0.392068	0.566407
hsa-miR-378a-3p	2	270	112	22189	1.46753	0.396356	0.566407
hsa-miR-30a-5p	6	270	418	22189	1.17964	0.39939	0.566407
hsa-miR-1226-3p	2	270	117	22189	1.40481	0.417578	0.581626
hsa-miR-615-3p	11	270	831	22189	1.08784	0.431251	0.590134
hsa-miR-196a-5p	3	270	210	22189	1.17402	0.471818	0.626167
hsa-miR-17-5p	4	270	291	22189	1.12964	0.473639	0.626167
hsa-miR-877-3p	5	270	382	22189	1.07567	0.49756	0.636675
hsa-let-7b-5p	11	270	874	22189	1.03432	0.497912	0.636675
hsa-miR-16-5p	13	270	1072	22189	0.996604	0.545286	0.686005
hsa-miR-15b-5p	2	270	158	22189	1.04027	0.57514	0.709799
hsa-miR-186-5p	6	270	506	22189	0.974484	0.582399	0.709799
hsa-miR-101-3p	2	270	166	22189	0.990138	0.602052	0.722463
hsa-miR-20a-5p	2	270	169	22189	0.972562	0.611808	0.723046
hsa-miR-148b-3p	3	270	266	22189	0.926859	0.630798	0.734362
hsa-miR-183-5p	2	270	183	22189	0.898158	0.654928	0.740353
hsa-miR-93-3p	2	270	183	22189	0.898158	0.654928	0.740353
hsa-miR-24-3p	3	270	296	22189	0.83292	0.7012	0.781337
hsa-miR-100-5p	2	270	208	22189	0.790207	0.722333	0.793021
hsa-miR-122-5p	2	270	214	22189	0.768051	0.736765	0.793021
hsa-miR-331-3p	3	270	316	22189	0.780204	0.742186	0.793021
hsa-miR-181a-5p	2	270	224	22189	0.733763	0.7594	0.800448
hsa-miR-10a-5p	2	270	284	22189	0.578743	0.862707	0.897143
hsa-miR-93-5p	3	270	406	22189	0.607252	0.87414	0.897143
hsa-miR-744-5p	2	270	341	22189	0.482003	0.9216	0.933569
hsa-miR-484	5	270	746	22189	0.550814	0.951319	0.951319

## Sheet: CLLspecific Down
miRNA	Overlap_k	GeneSet_n	Targets_in_Universe_K	Universe_N	Enrichment	P_value	FDR_BH
hsa-miR-98-5p	28	362	458	22189	3.74733	2.49509e-09	3.44323e-07
hsa-miR-19b-3p	19	362	241	22189	4.83243	1.83051e-08	1.26305e-06
hsa-miR-335-5p	72	362	2299	22189	1.91965	4.13525e-08	1.90221e-06
hsa-miR-340-5p	13	362	119	22189	6.69616	7.70232e-08	2.6573e-06
hsa-miR-21-5p	25	362	477	22189	3.21256	3.4991e-07	9.65751e-06
hsa-miR-181a-5p	16	362	224	22189	4.37826	9.29424e-07	2.13767e-05
hsa-miR-215-5p	29	362	667	22189	2.66503	1.87378e-06	3.69402e-05
hsa-miR-192-5p	33	362	880	22189	2.29858	8.6144e-06	0.000148598
hsa-miR-155-5p	28	362	688	22189	2.49459	9.76146e-06	0.000149676
hsa-miR-199a-3p	4	362	13	22189	18.8602	4.43407e-05	0.000611901
hsa-miR-191-5p	6	362	42	22189	8.75651	5.77934e-05	0.000725044
hsa-miR-124-3p	39	362	1238	22189	1.93096	6.72212e-05	0.000773044
hsa-miR-130b-3p	13	362	241	22189	3.3064	0.000177506	0.0018843
hsa-miR-107	6	362	53	22189	6.93912	0.000217547	0.00214439
hsa-miR-24-3p	14	362	296	22189	2.89912	0.000390619	0.00343648
hsa-miR-101-3p	10	362	166	22189	3.6925	0.000413209	0.00343648
hsa-miR-34a-5p	18	362	446	22189	2.47381	0.000423335	0.00343648
hsa-miR-135a-5p	2	362	3	22189	40.8637	0.000787694	0.00572115
hsa-miR-139-5p	2	362	3	22189	40.8637	0.000787694	0.00572115
hsa-miR-424-5p	5	362	47	22189	6.52081	0.000982649	0.00647492
hsa-miR-590-3p	6	362	70	22189	5.25391	0.000985314	0.00647492
hsa-miR-375	16	362	403	22189	2.43357	0.00103518	0.00649338
hsa-miR-15b-5p	9	362	158	22189	3.49152	0.0011824	0.00709439
hsa-miR-378a-5p	5	362	50	22189	6.12956	0.00130427	0.00749954
hsa-miR-383-5p	2	362	4	22189	30.6478	0.00155837	0.0086022
hsa-miR-32-5p	8	362	141	22189	3.47776	0.00224512	0.0119164
hsa-miR-200a-3p	4	362	35	22189	7.00521	0.00244695	0.0125066
hsa-miR-199b-5p	2	362	5	22189	24.5182	0.00256926	0.0126628
hsa-miR-374b-5p	5	362	59	22189	5.19454	0.0027354	0.0130167
hsa-miR-93-5p	15	362	406	22189	2.26462	0.0029306	0.0134808
hsa-miR-17-5p	12	362	291	22189	2.52765	0.00313927	0.0138831
hsa-miR-183-5p	9	362	183	22189	3.01454	0.00321927	0.0138831
hsa-miR-18a-5p	8	362	151	22189	3.24745	0.00342501	0.0139492
hsa-miR-199a-5p	3	362	19	22189	9.67825	0.00343677	0.0139492
hsa-miR-146a-5p	5	362	63	22189	4.86473	0.00364273	0.0143628
hsa-miR-30a-5p	15	362	418	22189	2.1996	0.00383994	0.0147198
hsa-miR-223-3p	3	362	20	22189	9.19434	0.00399482	0.0148996
hsa-miR-27a-3p	6	362	95	22189	3.8713	0.00465448	0.0169031
hsa-let-7a-5p	12	362	310	22189	2.37273	0.00517982	0.0183286
hsa-miR-29c-3p	6	362	99	22189	3.71488	0.00568585	0.0196162
hsa-let-7d-5p	6	362	102	22189	3.60562	0.00656215	0.0220872
hsa-miR-374a-5p	2	362	9	22189	13.6212	0.00885792	0.0288233
hsa-miR-148a-3p	5	362	78	22189	3.9292	0.00898118	0.0288233
hsa-miR-34b-5p	2	362	10	22189	12.2591	0.0109538	0.034355
hsa-miR-128-3p	10	362	263	22189	2.33063	0.0115255	0.035345
hsa-miR-197-3p	7	362	151	22189	2.84152	0.0121333	0.0363999
hsa-miR-365a-3p	3	362	32	22189	5.74646	0.0150524	0.0441963
hsa-miR-26a-5p	7	362	163	22189	2.63233	0.0177886	0.0511421
hsa-miR-34b-3p	2	362	13	22189	9.43009	0.0183843	0.0517762
hsa-miR-96-5p	5	362	95	22189	3.22608	0.0197406	0.054484
hsa-miR-195-5p	3	362	36	22189	5.10797	0.0206606	0.0559051
hsa-miR-29b-3p	4	362	66	22189	3.71488	0.0227448	0.0603612
hsa-miR-151a-3p	3	362	40	22189	4.59717	0.0272644	0.0703325
hsa-miR-204-5p	4	362	70	22189	3.5026	0.0275214	0.0703325
hsa-miR-16-5p	26	362	1072	22189	1.48665	0.0290984	0.0730105
hsa-miR-20b-5p	2	362	17	22189	7.21124	0.0307128	0.0736024
hsa-miR-224-5p	2	362	17	22189	7.21124	0.0307128	0.0736024
hsa-miR-138-5p	3	362	42	22189	4.37826	0.0309389	0.0736024
hsa-miR-33a-5p	4	362	73	22189	3.35866	0.0314677	0.0736024
hsa-miR-532-3p	2	362	18	22189	6.81062	0.0341857	0.0786272
hsa-miR-194-5p	2	362	19	22189	6.45217	0.0378032	0.084418
hsa-miR-26b-5p	34	362	1518	22189	1.37289	0.0379269	0.084418
hsa-miR-186-5p	14	362	506	22189	1.69593	0.0391691	0.0857989
hsa-miR-133b	2	362	20	22189	6.12956	0.0415597	0.0896132
hsa-miR-218-5p	4	362	81	22189	3.02694	0.0435387	0.0924361
hsa-miR-505-3p	4	362	83	22189	2.954	0.0469098	0.0980841
hsa-miR-106b-3p	3	362	52	22189	3.53628	0.0529495	0.10906
hsa-miR-615-3p	20	362	831	22189	1.47522	0.0547682	0.111147
hsa-miR-196a-5p	7	362	210	22189	2.04319	0.0573045	0.114449
hsa-miR-106a-5p	3	362	54	22189	3.40531	0.0580537	0.114449
hsa-miR-103a-3p	8	362	256	22189	1.91549	0.0596804	0.115998
hsa-miR-182-5p	3	362	59	22189	3.11672	0.071778	0.137574
hsa-miR-324-5p	7	362	228	22189	1.88188	0.0808301	0.152185
hsa-let-7b-5p	20	362	874	22189	1.40264	0.0816066	0.152185
hsa-miR-28-5p	2	362	30	22189	4.08637	0.0856317	0.157562
hsa-miR-221-3p	7	362	233	22189	1.8415	0.0882263	0.1602
hsa-miR-1	18	362	781	22189	1.4127	0.0902765	0.161794
hsa-miR-744-5p	9	362	341	22189	1.61777	0.107678	0.190507
hsa-miR-378a-3p	4	362	112	22189	2.18913	0.111042	0.191785
hsa-miR-19a-3p	2	362	35	22189	3.5026	0.11118	0.191785
hsa-miR-373-3p	3	362	72	22189	2.55398	0.113309	0.193046
hsa-miR-877-5p	5	362	160	22189	1.91549	0.121681	0.204781
hsa-let-7f-5p	3	362	75	22189	2.45182	0.123952	0.206089
hsa-miR-30b-5p	4	362	122	22189	2.00969	0.13913	0.228571
hsa-miR-1229-3p	4	362	123	22189	1.99335	0.142084	0.230109
hsa-miR-20a-5p	5	362	169	22189	1.81348	0.143401	0.230109
hsa-miR-27b-3p	3	362	81	22189	2.27021	0.14625	0.231983
hsa-miR-133a-3p	2	362	42	22189	2.91884	0.14966	0.232719
hsa-miR-1296-5p	3	362	82	22189	2.24252	0.150087	0.232719
hsa-miR-185-5p	3	362	83	22189	2.2155	0.153956	0.235597
hsa-miR-940	2	362	43	22189	2.85096	0.155358	0.235597
hsa-miR-181b-5p	3	362	85	22189	2.16337	0.161787	0.242681
hsa-miR-145-5p	3	362	86	22189	2.13822	0.165747	0.245947
hsa-miR-877-3p	9	362	382	22189	1.44414	0.174281	0.25586
hsa-let-7c-5p	4	362	146	22189	1.67933	0.215996	0.313762
hsa-miR-142-3p	3	362	99	22189	1.85744	0.219491	0.315518
hsa-miR-100-5p	5	362	208	22189	1.47345	0.253106	0.356415
hsa-miR-30c-5p	5	362	208	22189	1.47345	0.253106	0.356415
hsa-miR-132-3p	4	362	160	22189	1.53239	0.265211	0.367846
hsa-miR-122-5p	5	362	214	22189	1.43214	0.271627	0.367846
hsa-miR-15a-5p	3	362	111	22189	1.65664	0.271734	0.367846
hsa-miR-320b	2	362	63	22189	1.94589	0.274551	0.367846
hsa-miR-22-3p	2	362	63	22189	1.94589	0.274551	0.367846
hsa-miR-25-3p	4	362	166	22189	1.477	0.286918	0.380718
hsa-miR-296-3p	4	362	167	22189	1.46816	0.290562	0.381881
hsa-miR-1226-3p	3	362	117	22189	1.57168	0.298364	0.388436
hsa-miR-29a-3p	2	362	68	22189	1.80281	0.304779	0.393079
hsa-miR-10b-5p	3	362	120	22189	1.53239	0.311738	0.398332
hsa-miR-149-5p	6	362	284	22189	1.29498	0.319029	0.400237
hsa-miR-10a-5p	6	362	284	22189	1.29498	0.319029	0.400237
hsa-miR-9-5p	4	362	181	22189	1.3546	0.342066	0.425271
hsa-miR-93-3p	4	362	183	22189	1.33979	0.349465	0.430184
hsa-miR-125a-5p	3	362	130	22189	1.41451	0.356348	0.430184
hsa-miR-425-5p	2	362	77	22189	1.59209	0.358487	0.430184
hsa-miR-23a-3p	2	362	77	22189	1.59209	0.358487	0.430184
hsa-miR-421	3	362	134	22189	1.37229	0.37411	0.445062
hsa-miR-106b-5p	4	362	200	22189	1.22591	0.412173	0.486153
hsa-miR-769-5p	2	362	87	22189	1.40909	0.416286	0.486843
hsa-miR-148b-3p	5	362	266	22189	1.15217	0.438125	0.508077
hsa-miR-222-3p	5	362	270	22189	1.1351	0.450848	0.518476
hsa-miR-423-5p	3	362	153	22189	1.20187	0.456663	0.520822
hsa-miR-320a	8	362	454	22189	1.0801	0.462749	0.523437
hsa-miR-652-3p	2	362	97	22189	1.26383	0.47136	0.528843
hsa-miR-1301-3p	2	362	101	22189	1.21377	0.492506	0.548112
hsa-miR-193b-3p	12	362	727	22189	1.01176	0.524828	0.57941
hsa-miR-99a-5p	2	362	109	22189	1.12469	0.533158	0.583935
hsa-miR-1260b	2	362	111	22189	1.10442	0.542968	0.589609
hsa-miR-7-5p	6	362	364	22189	1.01037	0.546884	0.589609
hsa-miR-484	12	362	746	22189	0.985988	0.561095	0.600241
hsa-miR-423-3p	3	362	186	22189	0.988638	0.587332	0.620835
hsa-miR-331-3p	5	362	316	22189	0.969867	0.589343	0.620835
hsa-miR-125b-5p	4	362	266	22189	0.921738	0.633315	0.662102
hsa-miR-92b-3p	3	362	205	22189	0.897008	0.652829	0.677371
hsa-let-7e-5p	4	362	278	22189	0.881951	0.667355	0.687276
hsa-miR-18a-3p	3	362	225	22189	0.817274	0.713391	0.729244
hsa-miR-23b-3p	2	362	162	22189	0.756736	0.744459	0.755407
hsa-miR-324-3p	2	362	199	22189	0.616036	0.838369	0.844489
hsa-miR-92a-3p	9	362	902	22189	0.611597	0.960824	0.960824

## Sheet: MMspecific Up
miRNA	Overlap_k	GeneSet_n	Targets_in_Universe_K	Universe_N	Enrichment	P_value	FDR_BH
hsa-miR-940	1	8	43	22189	64.5029	0.0154008	0.152969
hsa-miR-342-3p	1	8	75	22189	36.9817	0.0267269	0.152969
hsa-miR-760	1	8	86	22189	32.2515	0.0305937	0.152969
hsa-miR-9-5p	1	8	181	22189	15.3239	0.0634343	0.167091
hsa-miR-92b-3p	1	8	205	22189	13.5299	0.0715751	0.167091
hsa-miR-122-5p	1	8	214	22189	12.9609	0.0746119	0.167091
hsa-miR-181a-5p	1	8	224	22189	12.3823	0.077976	0.167091
hsa-miR-10a-5p	1	8	284	22189	9.76629	0.0979365	0.183631
hsa-miR-744-5p	1	8	341	22189	8.1338	0.116548	0.194246
hsa-miR-215-5p	1	8	667	22189	4.15836	0.216675	0.311581
hsa-miR-193b-3p	1	8	727	22189	3.81517	0.233978	0.311581
hsa-miR-1	1	8	781	22189	3.55138	0.249265	0.311581
hsa-miR-192-5p	1	8	880	22189	3.15185	0.276597	0.319151
hsa-miR-16-5p	1	8	1072	22189	2.58734	0.327135	0.350502
hsa-miR-26b-5p	1	8	1518	22189	1.82716	0.432782	0.432782

## Sheet: MMspecific Down
miRNA	Overlap_k	GeneSet_n	Targets_in_Universe_K	Universe_N	Enrichment	P_value	FDR_BH
hsa-miR-512-5p	1	46	1	22189	482.37	0.0020731	0.0298526
hsa-miR-518a-5p	1	46	1	22189	482.37	0.0020731	0.0298526
hsa-miR-582-5p	1	46	1	22189	482.37	0.0020731	0.0298526
hsa-miR-876-3p	1	46	1	22189	482.37	0.0020731	0.0298526
hsa-miR-892b	1	46	1	22189	482.37	0.0020731	0.0298526
hsa-miR-133a-3p	2	46	42	22189	22.97	0.00343396	0.0372779
hsa-miR-9-3p	1	46	2	22189	241.185	0.00414199	0.0372779
hsa-miR-886-3p	1	46	2	22189	241.185	0.00414199	0.0372779
hsa-miR-3679-3p	1	46	3	22189	160.79	0.00620669	0.0449358
hsa-miR-30d-5p	2	46	57	22189	16.9252	0.00624108	0.0449358
hsa-miR-148b-5p	1	46	4	22189	120.592	0.0082672	0.0530925
hsa-miR-204-5p	2	46	70	22189	13.782	0.00928402	0.0530925
hsa-miR-663a	1	46	5	22189	96.4739	0.0103235	0.0530925
hsa-miR-661	1	46	5	22189	96.4739	0.0103235	0.0530925
hsa-miR-153-3p	1	46	8	22189	60.2962	0.0164675	0.0790442
hsa-miR-29c-3p	2	46	99	22189	9.74484	0.0179544	0.080795
hsa-miR-186-5p	4	46	506	22189	3.8132	0.0205023	0.0868333
hsa-miR-421	2	46	134	22189	7.19955	0.0315115	0.126046
hsa-miR-133b	1	46	20	22189	24.1185	0.0406726	0.146421
hsa-miR-193a-3p	1	46	20	22189	24.1185	0.0406726	0.146421
hsa-miR-296-3p	2	46	167	22189	5.77688	0.0469634	0.161018
hsa-miR-9-5p	2	46	181	22189	5.33005	0.0542041	0.170678
hsa-miR-1303	1	46	27	22189	17.8655	0.054522	0.170678
hsa-miR-30e-5p	1	46	37	22189	13.037	0.0739682	0.221905
hsa-miR-151a-3p	1	46	40	22189	12.0592	0.0797254	0.229609
hsa-miR-940	1	46	43	22189	11.2179	0.0854475	0.236624
hsa-miR-148b-3p	2	46	266	22189	3.62684	0.105166	0.280442
hsa-miR-124-3p	5	46	1238	22189	1.94818	0.111866	0.285017
hsa-miR-374b-5p	1	46	59	22189	8.17576	0.115383	0.285017
hsa-miR-17-5p	2	46	291	22189	3.31525	0.121964	0.285017
hsa-miR-146a-5p	1	46	63	22189	7.65666	0.122716	0.285017
hsa-miR-29b-3p	1	46	66	22189	7.30863	0.128176	0.28674
hsa-miR-29a-3p	1	46	68	22189	7.09367	0.131798	0.28674
hsa-miR-590-3p	1	46	70	22189	6.89099	0.135405	0.28674
hsa-miR-218-5p	1	46	81	22189	5.95518	0.154984	0.318824
hsa-miR-181b-5p	1	46	85	22189	5.67494	0.161995	0.322014
hsa-miR-769-5p	1	46	87	22189	5.54448	0.16548	0.322014
hsa-miR-7-5p	2	46	364	22189	2.65038	0.174161	0.32999
hsa-miR-335-5p	7	46	2299	22189	1.46872	0.19455	0.35917
hsa-miR-15a-5p	1	46	111	22189	4.34567	0.206202	0.371164
hsa-miR-340-5p	1	46	119	22189	4.05353	0.219339	0.375422
hsa-miR-10b-5p	1	46	120	22189	4.01975	0.220966	0.375422
hsa-miR-30b-5p	1	46	122	22189	3.95385	0.224211	0.375422
hsa-miR-34a-5p	2	46	446	22189	2.16309	0.236198	0.386507
hsa-miR-132-3p	1	46	160	22189	3.01481	0.2834	0.429549
hsa-miR-92a-3p	3	46	902	22189	1.60433	0.287345	0.429549
hsa-miR-26a-5p	1	46	163	22189	2.95932	0.287879	0.429549
hsa-miR-101-3p	1	46	166	22189	2.90584	0.292332	0.429549
hsa-miR-25-3p	1	46	166	22189	2.90584	0.292332	0.429549
hsa-miR-183-5p	1	46	183	22189	2.6359	0.317053	0.456557
hsa-miR-181a-5p	1	46	224	22189	2.15344	0.373252	0.524057
hsa-miR-324-5p	1	46	228	22189	2.11566	0.378486	0.524057
hsa-miR-26b-5p	4	46	1518	22189	1.27107	0.386769	0.525422
hsa-miR-103a-3p	1	46	256	22189	1.88426	0.413946	0.547875
hsa-miR-155-5p	2	46	688	22189	1.40224	0.419647	0.547875
hsa-miR-125b-5p	1	46	266	22189	1.81342	0.426125	0.547875
hsa-miR-149-5p	1	46	284	22189	1.69848	0.447425	0.565168
hsa-miR-331-3p	1	46	316	22189	1.52649	0.483399	0.591826
hsa-miR-1	2	46	781	22189	1.23526	0.484969	0.591826
hsa-miR-744-5p	1	46	341	22189	1.41457	0.509899	0.611879
hsa-let-7b-5p	2	46	874	22189	1.10382	0.545763	0.6393
hsa-miR-877-3p	1	46	382	22189	1.26275	0.550508	0.6393
hsa-miR-375	1	46	403	22189	1.19695	0.570014	0.651445
hsa-miR-30a-5p	1	46	418	22189	1.15399	0.583437	0.656367
hsa-miR-320a	1	46	454	22189	1.06249	0.614003	0.673375
hsa-miR-98-5p	1	46	458	22189	1.05321	0.61726	0.673375
hsa-miR-21-5p	1	46	477	22189	1.01126	0.63237	0.679562
hsa-miR-16-5p	2	46	1072	22189	0.899943	0.658426	0.697157
hsa-miR-215-5p	1	46	667	22189	0.723193	0.754734	0.787549
hsa-miR-193b-3p	1	46	727	22189	0.663507	0.784322	0.806731
hsa-miR-615-3p	1	46	831	22189	0.580469	0.827551	0.839206
hsa-miR-192-5p	1	46	880	22189	0.548147	0.844859	0.844859

## Sheet: Shared CLL Up  MM Down
miRNA	Overlap_k	GeneSet_n	Targets_in_Universe_K	Universe_N	Enrichment	P_value	FDR_BH
hsa-miR-210-3p	1	3	53	22189	139.553	0.00714893	0.0696512
hsa-miR-25-3p	1	3	166	22189	44.5562	0.0222771	0.0696512
hsa-miR-296-3p	1	3	167	22189	44.2894	0.0224103	0.0696512
hsa-miR-30c-5p	1	3	208	22189	35.5593	0.0278605	0.0696512
hsa-miR-24-3p	1	3	296	22189	24.9876	0.0394901	0.0789802
hsa-miR-215-5p	1	3	667	22189	11.089	0.0875	0.12703
hsa-miR-155-5p	1	3	688	22189	10.7505	0.0901686	0.12703
hsa-miR-1	1	3	781	22189	9.47034	0.101924	0.12703
hsa-miR-192-5p	1	3	880	22189	8.40492	0.114327	0.12703
hsa-miR-16-5p	1	3	1072	22189	6.89956	0.138053	0.138053

## Sheet: Shared CLL Down  MM Down
miRNA	Overlap_k	GeneSet_n	Targets_in_Universe_K	Universe_N	Enrichment	P_value	FDR_BH
hsa-miR-302d-3p	1	2	10	22189	1109.45	0.000901165	0.00396504
hsa-miR-372-3p	1	2	11	22189	1008.59	0.000991259	0.00396504
hsa-miR-203a	1	2	21	22189	528.31	0.00189198	0.00504527
hsa-miR-218-5p	1	2	81	22189	136.969	0.00728775	0.0145755
hsa-miR-101-3p	1	2	166	22189	66.8343	0.0149067	0.0238508
hsa-miR-30c-5p	1	2	208	22189	53.3389	0.0186606	0.0248808
hsa-miR-98-5p	1	2	458	22189	24.2238	0.0408566	0.0466932
hsa-miR-335-5p	1	2	2299	22189	4.82579	0.196489	0.196489

## Sheet: Summary
Gene_Set	N_genes	N_miRNAs_FDR<0.05	Top_miRNA	Top_FDR
CLL-specific (Up)	283	3	hsa-miR-335-5p	1.7011e-06
CLL-specific (Down)	382	47	hsa-miR-98-5p	3.44323e-07
MM-specific (Up)	9	0	hsa-miR-940	0.152969
MM-specific (Down)	46	10	hsa-miR-512-5p	0.0298526
Shared (CLL Up / MM Down)	3	0	hsa-miR-210-3p	0.0696512
Shared (CLL Down / MM Down)	2	7	hsa-miR-302d-3p	0.00396504
