# Supplementary material for: Candidate miRNA Regulators of Blood Transcriptional Signatures for Differential Diagnosis of Chronic Lymphocytic Leukemia and Multiple Myeloma: A Comprehensive In Silico Study
Source: Curr Issues Mol Biol. 2026 Mar 27;48(4):352. doi: 10.3390/cimb48040352 (PMC13114804; doi:10.3390/cimb48040352)
Supplement: Supplementary file 1 [file cimb-48-00352-s001.zip › Supplementary Table S5.xlsx]

## Sheet: CLL_specific_Up__edges
miRNA	Target_Gene	Gene_Set	Source	miRNA_FDR
hsa-miR-335-5p	ANXA1	CLL-specific (Up)	MiRTarBase microRNA Targets (Harmonizome)	1.7011e-06
hsa-miR-335-5p	ARHGAP21	CLL-specific (Up)	MiRTarBase microRNA Targets (Harmonizome)	1.7011e-06
hsa-miR-335-5p	ATP2B4	CLL-specific (Up)	MiRTarBase microRNA Targets (Harmonizome)	1.7011e-06
hsa-miR-335-5p	ATXN1	CLL-specific (Up)	MiRTarBase microRNA Targets (Harmonizome)	1.7011e-06
hsa-miR-335-5p	CD14	CLL-specific (Up)	MiRTarBase microRNA Targets (Harmonizome)	1.7011e-06
hsa-miR-335-5p	CD27	CLL-specific (Up)	MiRTarBase microRNA Targets (Harmonizome)	1.7011e-06
hsa-miR-335-5p	CD8A	CLL-specific (Up)	MiRTarBase microRNA Targets (Harmonizome)	1.7011e-06
hsa-miR-335-5p	CELSR3	CLL-specific (Up)	MiRTarBase microRNA Targets (Harmonizome)	1.7011e-06
hsa-miR-335-5p	COL9A2	CLL-specific (Up)	MiRTarBase microRNA Targets (Harmonizome)	1.7011e-06
hsa-miR-335-5p	COL9A3	CLL-specific (Up)	MiRTarBase microRNA Targets (Harmonizome)	1.7011e-06
hsa-miR-335-5p	DNMBP	CLL-specific (Up)	MiRTarBase microRNA Targets (Harmonizome)	1.7011e-06
hsa-miR-335-5p	FCGRT	CLL-specific (Up)	MiRTarBase microRNA Targets (Harmonizome)	1.7011e-06
hsa-miR-335-5p	FGL2	CLL-specific (Up)	MiRTarBase microRNA Targets (Harmonizome)	1.7011e-06
hsa-miR-335-5p	FILIP1L	CLL-specific (Up)	MiRTarBase microRNA Targets (Harmonizome)	1.7011e-06
hsa-miR-335-5p	GAB2	CLL-specific (Up)	MiRTarBase microRNA Targets (Harmonizome)	1.7011e-06
hsa-miR-335-5p	GBP2	CLL-specific (Up)	MiRTarBase microRNA Targets (Harmonizome)	1.7011e-06
hsa-miR-335-5p	GPR34	CLL-specific (Up)	MiRTarBase microRNA Targets (Harmonizome)	1.7011e-06
hsa-miR-335-5p	GZMK	CLL-specific (Up)	MiRTarBase microRNA Targets (Harmonizome)	1.7011e-06
hsa-miR-335-5p	HCST	CLL-specific (Up)	MiRTarBase microRNA Targets (Harmonizome)	1.7011e-06
hsa-miR-335-5p	HECTD2	CLL-specific (Up)	MiRTarBase microRNA Targets (Harmonizome)	1.7011e-06
hsa-miR-335-5p	HMOX1	CLL-specific (Up)	MiRTarBase microRNA Targets (Harmonizome)	1.7011e-06
hsa-miR-335-5p	HSPA1B	CLL-specific (Up)	MiRTarBase microRNA Targets (Harmonizome)	1.7011e-06
hsa-miR-335-5p	IGFBP4	CLL-specific (Up)	MiRTarBase microRNA Targets (Harmonizome)	1.7011e-06
hsa-miR-335-5p	IGIP	CLL-specific (Up)	MiRTarBase microRNA Targets (Harmonizome)	1.7011e-06
hsa-miR-335-5p	INPP5F	CLL-specific (Up)	MiRTarBase microRNA Targets (Harmonizome)	1.7011e-06
hsa-miR-335-5p	KCNH2	CLL-specific (Up)	MiRTarBase microRNA Targets (Harmonizome)	1.7011e-06
hsa-miR-335-5p	LCK	CLL-specific (Up)	MiRTarBase microRNA Targets (Harmonizome)	1.7011e-06
hsa-miR-335-5p	LFNG	CLL-specific (Up)	MiRTarBase microRNA Targets (Harmonizome)	1.7011e-06
hsa-miR-335-5p	LPIN2	CLL-specific (Up)	MiRTarBase microRNA Targets (Harmonizome)	1.7011e-06
hsa-miR-335-5p	LRRN1	CLL-specific (Up)	MiRTarBase microRNA Targets (Harmonizome)	1.7011e-06
hsa-miR-335-5p	MAP2	CLL-specific (Up)	MiRTarBase microRNA Targets (Harmonizome)	1.7011e-06
hsa-miR-335-5p	NAPSB	CLL-specific (Up)	MiRTarBase microRNA Targets (Harmonizome)	1.7011e-06
hsa-miR-335-5p	NKG7	CLL-specific (Up)	MiRTarBase microRNA Targets (Harmonizome)	1.7011e-06
hsa-miR-335-5p	OAS1	CLL-specific (Up)	MiRTarBase microRNA Targets (Harmonizome)	1.7011e-06
hsa-miR-335-5p	PCYOX1	CLL-specific (Up)	MiRTarBase microRNA Targets (Harmonizome)	1.7011e-06
hsa-miR-335-5p	PDE4A	CLL-specific (Up)	MiRTarBase microRNA Targets (Harmonizome)	1.7011e-06
hsa-miR-335-5p	PIM1	CLL-specific (Up)	MiRTarBase microRNA Targets (Harmonizome)	1.7011e-06
hsa-miR-335-5p	PITPNM2	CLL-specific (Up)	MiRTarBase microRNA Targets (Harmonizome)	1.7011e-06
hsa-miR-335-5p	PLXND1	CLL-specific (Up)	MiRTarBase microRNA Targets (Harmonizome)	1.7011e-06
hsa-miR-335-5p	PTPN7	CLL-specific (Up)	MiRTarBase microRNA Targets (Harmonizome)	1.7011e-06
hsa-miR-335-5p	RAPGEF3	CLL-specific (Up)	MiRTarBase microRNA Targets (Harmonizome)	1.7011e-06
hsa-miR-335-5p	RGCC	CLL-specific (Up)	MiRTarBase microRNA Targets (Harmonizome)	1.7011e-06
hsa-miR-335-5p	RRBP1	CLL-specific (Up)	MiRTarBase microRNA Targets (Harmonizome)	1.7011e-06
hsa-miR-335-5p	SERPINA1	CLL-specific (Up)	MiRTarBase microRNA Targets (Harmonizome)	1.7011e-06
hsa-miR-335-5p	SERPINF1	CLL-specific (Up)	MiRTarBase microRNA Targets (Harmonizome)	1.7011e-06
hsa-miR-335-5p	SGK223	CLL-specific (Up)	MiRTarBase microRNA Targets (Harmonizome)	1.7011e-06
hsa-miR-335-5p	SH3D21	CLL-specific (Up)	MiRTarBase microRNA Targets (Harmonizome)	1.7011e-06
hsa-miR-335-5p	SLC22A15	CLL-specific (Up)	MiRTarBase microRNA Targets (Harmonizome)	1.7011e-06
hsa-miR-335-5p	SOBP	CLL-specific (Up)	MiRTarBase microRNA Targets (Harmonizome)	1.7011e-06
hsa-miR-335-5p	SYT17	CLL-specific (Up)	MiRTarBase microRNA Targets (Harmonizome)	1.7011e-06
hsa-miR-335-5p	TEAD2	CLL-specific (Up)	MiRTarBase microRNA Targets (Harmonizome)	1.7011e-06
hsa-miR-335-5p	TESPA1	CLL-specific (Up)	MiRTarBase microRNA Targets (Harmonizome)	1.7011e-06
hsa-miR-335-5p	TLE4	CLL-specific (Up)	MiRTarBase microRNA Targets (Harmonizome)	1.7011e-06
hsa-miR-335-5p	TOR1AIP2	CLL-specific (Up)	MiRTarBase microRNA Targets (Harmonizome)	1.7011e-06
hsa-miR-335-5p	TOX2	CLL-specific (Up)	MiRTarBase microRNA Targets (Harmonizome)	1.7011e-06
hsa-miR-335-5p	UGCG	CLL-specific (Up)	MiRTarBase microRNA Targets (Harmonizome)	1.7011e-06
hsa-miR-335-5p	USP44	CLL-specific (Up)	MiRTarBase microRNA Targets (Harmonizome)	1.7011e-06
hsa-miR-335-5p	VASH1	CLL-specific (Up)	MiRTarBase microRNA Targets (Harmonizome)	1.7011e-06
hsa-miR-335-5p	ZBTB32	CLL-specific (Up)	MiRTarBase microRNA Targets (Harmonizome)	1.7011e-06
hsa-miR-335-5p	ZFP3	CLL-specific (Up)	MiRTarBase microRNA Targets (Harmonizome)	1.7011e-06
hsa-miR-21-5p	ARHGAP21	CLL-specific (Up)	MiRTarBase microRNA Targets (Harmonizome)	0.000957555
hsa-miR-21-5p	ATP2B4	CLL-specific (Up)	MiRTarBase microRNA Targets (Harmonizome)	0.000957555
hsa-miR-21-5p	BCAT1	CLL-specific (Up)	MiRTarBase microRNA Targets (Harmonizome)	0.000957555
hsa-miR-21-5p	BMPR2	CLL-specific (Up)	MiRTarBase microRNA Targets (Harmonizome)	0.000957555
hsa-miR-21-5p	DMD	CLL-specific (Up)	MiRTarBase microRNA Targets (Harmonizome)	0.000957555
hsa-miR-21-5p	FILIP1L	CLL-specific (Up)	MiRTarBase microRNA Targets (Harmonizome)	0.000957555
hsa-miR-21-5p	FMOD	CLL-specific (Up)	MiRTarBase microRNA Targets (Harmonizome)	0.000957555
hsa-miR-21-5p	NETO2	CLL-specific (Up)	MiRTarBase microRNA Targets (Harmonizome)	0.000957555
hsa-miR-21-5p	PDGFD	CLL-specific (Up)	MiRTarBase microRNA Targets (Harmonizome)	0.000957555
hsa-miR-21-5p	PHACTR2	CLL-specific (Up)	MiRTarBase microRNA Targets (Harmonizome)	0.000957555
hsa-miR-21-5p	PHTF1	CLL-specific (Up)	MiRTarBase microRNA Targets (Harmonizome)	0.000957555
hsa-miR-21-5p	SPATS2L	CLL-specific (Up)	MiRTarBase microRNA Targets (Harmonizome)	0.000957555
hsa-miR-21-5p	SYNE2	CLL-specific (Up)	MiRTarBase microRNA Targets (Harmonizome)	0.000957555
hsa-miR-21-5p	TGFBI	CLL-specific (Up)	MiRTarBase microRNA Targets (Harmonizome)	0.000957555
hsa-miR-21-5p	TGFBR3	CLL-specific (Up)	MiRTarBase microRNA Targets (Harmonizome)	0.000957555
hsa-miR-21-5p	TMEM56	CLL-specific (Up)	MiRTarBase microRNA Targets (Harmonizome)	0.000957555
hsa-miR-21-5p	YME1L1	CLL-specific (Up)	MiRTarBase microRNA Targets (Harmonizome)	0.000957555
hsa-miR-21-5p	ZBTB38	CLL-specific (Up)	MiRTarBase microRNA Targets (Harmonizome)	0.000957555
hsa-miR-26b-5p	ABCA6	CLL-specific (Up)	MiRTarBase microRNA Targets (Harmonizome)	0.0227384
hsa-miR-26b-5p	ANXA1	CLL-specific (Up)	MiRTarBase microRNA Targets (Harmonizome)	0.0227384
hsa-miR-26b-5p	ARHGAP44	CLL-specific (Up)	MiRTarBase microRNA Targets (Harmonizome)	0.0227384
hsa-miR-26b-5p	BCL11B	CLL-specific (Up)	MiRTarBase microRNA Targets (Harmonizome)	0.0227384
hsa-miR-26b-5p	BMPR2	CLL-specific (Up)	MiRTarBase microRNA Targets (Harmonizome)	0.0227384
hsa-miR-26b-5p	CDC14B	CLL-specific (Up)	MiRTarBase microRNA Targets (Harmonizome)	0.0227384
hsa-miR-26b-5p	CDK14	CLL-specific (Up)	MiRTarBase microRNA Targets (Harmonizome)	0.0227384
hsa-miR-26b-5p	CHST15	CLL-specific (Up)	MiRTarBase microRNA Targets (Harmonizome)	0.0227384
hsa-miR-26b-5p	DNMBP	CLL-specific (Up)	MiRTarBase microRNA Targets (Harmonizome)	0.0227384
hsa-miR-26b-5p	FGL2	CLL-specific (Up)	MiRTarBase microRNA Targets (Harmonizome)	0.0227384
hsa-miR-26b-5p	FKBP1B	CLL-specific (Up)	MiRTarBase microRNA Targets (Harmonizome)	0.0227384
hsa-miR-26b-5p	GBP2	CLL-specific (Up)	MiRTarBase microRNA Targets (Harmonizome)	0.0227384
hsa-miR-26b-5p	HMOX1	CLL-specific (Up)	MiRTarBase microRNA Targets (Harmonizome)	0.0227384
hsa-miR-26b-5p	IGFBP4	CLL-specific (Up)	MiRTarBase microRNA Targets (Harmonizome)	0.0227384
hsa-miR-26b-5p	IGSF3	CLL-specific (Up)	MiRTarBase microRNA Targets (Harmonizome)	0.0227384
hsa-miR-26b-5p	IL17RB	CLL-specific (Up)	MiRTarBase microRNA Targets (Harmonizome)	0.0227384
hsa-miR-26b-5p	IL7R	CLL-specific (Up)	MiRTarBase microRNA Targets (Harmonizome)	0.0227384
hsa-miR-26b-5p	ITGAX	CLL-specific (Up)	MiRTarBase microRNA Targets (Harmonizome)	0.0227384
hsa-miR-26b-5p	LILRA4	CLL-specific (Up)	MiRTarBase microRNA Targets (Harmonizome)	0.0227384
hsa-miR-26b-5p	LYZ	CLL-specific (Up)	MiRTarBase microRNA Targets (Harmonizome)	0.0227384
hsa-miR-26b-5p	PCYOX1	CLL-specific (Up)	MiRTarBase microRNA Targets (Harmonizome)	0.0227384
hsa-miR-26b-5p	PFN2	CLL-specific (Up)	MiRTarBase microRNA Targets (Harmonizome)	0.0227384
hsa-miR-26b-5p	RASGRF1	CLL-specific (Up)	MiRTarBase microRNA Targets (Harmonizome)	0.0227384
hsa-miR-26b-5p	RGCC	CLL-specific (Up)	MiRTarBase microRNA Targets (Harmonizome)	0.0227384
hsa-miR-26b-5p	RMI1	CLL-specific (Up)	MiRTarBase microRNA Targets (Harmonizome)	0.0227384
hsa-miR-26b-5p	SFMBT1	CLL-specific (Up)	MiRTarBase microRNA Targets (Harmonizome)	0.0227384
hsa-miR-26b-5p	SLC35D2	CLL-specific (Up)	MiRTarBase microRNA Targets (Harmonizome)	0.0227384
hsa-miR-26b-5p	SYNE2	CLL-specific (Up)	MiRTarBase microRNA Targets (Harmonizome)	0.0227384
hsa-miR-26b-5p	TGFBI	CLL-specific (Up)	MiRTarBase microRNA Targets (Harmonizome)	0.0227384
hsa-miR-26b-5p	TLE4	CLL-specific (Up)	MiRTarBase microRNA Targets (Harmonizome)	0.0227384
hsa-miR-26b-5p	TRAF1	CLL-specific (Up)	MiRTarBase microRNA Targets (Harmonizome)	0.0227384
hsa-miR-26b-5p	WDR91	CLL-specific (Up)	MiRTarBase microRNA Targets (Harmonizome)	0.0227384
hsa-miR-26b-5p	ZBTB38	CLL-specific (Up)	MiRTarBase microRNA Targets (Harmonizome)	0.0227384

## Sheet: CLL_specific_Up__nodes
Node	Overlap_k	GeneSet_n	Targets_in_Universe_K	Enrichment	P_value	FDR_BH	NodeType	Gene_Set	Direction
hsa-miR-335-5p	59	270	2299	2.10905	2.1809e-08	1.7011e-06	miRNA	CLL-specific (Up)
hsa-miR-21-5p	18	270	477	3.10119	2.45527e-05	0.000957555	miRNA	CLL-specific (Up)
hsa-miR-26b-5p	33	270	1518	1.78655	0.000874555	0.0227384	miRNA	CLL-specific (Up)
ABCA6							Gene	CLL-specific (Up)	Up
ANXA1							Gene	CLL-specific (Up)	Up
ARHGAP21							Gene	CLL-specific (Up)	Up
ARHGAP44							Gene	CLL-specific (Up)	Up
ATP2B4							Gene	CLL-specific (Up)	Up
ATXN1							Gene	CLL-specific (Up)	Up
BCAT1							Gene	CLL-specific (Up)	Up
BCL11B							Gene	CLL-specific (Up)	Up
BMPR2							Gene	CLL-specific (Up)	Up
CD14							Gene	CLL-specific (Up)	Up
CD27							Gene	CLL-specific (Up)	Up
CD8A							Gene	CLL-specific (Up)	Up
CDC14B							Gene	CLL-specific (Up)	Up
CDK14							Gene	CLL-specific (Up)	Up
CELSR3							Gene	CLL-specific (Up)	Up
CHST15							Gene	CLL-specific (Up)	Up
COL9A2							Gene	CLL-specific (Up)	Up
COL9A3							Gene	CLL-specific (Up)	Up
DMD							Gene	CLL-specific (Up)	Up
DNMBP							Gene	CLL-specific (Up)	Up
FCGRT							Gene	CLL-specific (Up)	Up
FGL2							Gene	CLL-specific (Up)	Up
FILIP1L							Gene	CLL-specific (Up)	Up
FKBP1B							Gene	CLL-specific (Up)	Up
FMOD							Gene	CLL-specific (Up)	Up
GAB2							Gene	CLL-specific (Up)	Up
GBP2							Gene	CLL-specific (Up)	Up
GPR34							Gene	CLL-specific (Up)	Up
GZMK							Gene	CLL-specific (Up)	Up
HCST							Gene	CLL-specific (Up)	Up
HECTD2							Gene	CLL-specific (Up)	Up
HMOX1							Gene	CLL-specific (Up)	Up
HSPA1B							Gene	CLL-specific (Up)	Up
IGFBP4							Gene	CLL-specific (Up)	Up
IGIP							Gene	CLL-specific (Up)	Up
IGSF3							Gene	CLL-specific (Up)	Up
IL17RB							Gene	CLL-specific (Up)	Up
IL7R							Gene	CLL-specific (Up)	Up
INPP5F							Gene	CLL-specific (Up)	Up
ITGAX							Gene	CLL-specific (Up)	Up
KCNH2							Gene	CLL-specific (Up)	Up
LCK							Gene	CLL-specific (Up)	Up
LFNG							Gene	CLL-specific (Up)	Up
LILRA4							Gene	CLL-specific (Up)	Up
LPIN2							Gene	CLL-specific (Up)	Up
LRRN1							Gene	CLL-specific (Up)	Up
LYZ							Gene	CLL-specific (Up)	Up
MAP2							Gene	CLL-specific (Up)	Up
NAPSB							Gene	CLL-specific (Up)	Up
NETO2							Gene	CLL-specific (Up)	Up
NKG7							Gene	CLL-specific (Up)	Up
OAS1							Gene	CLL-specific (Up)	Up
PCYOX1							Gene	CLL-specific (Up)	Up
PDE4A							Gene	CLL-specific (Up)	Up
PDGFD							Gene	CLL-specific (Up)	Up
PFN2							Gene	CLL-specific (Up)	Up
PHACTR2							Gene	CLL-specific (Up)	Up
PHTF1							Gene	CLL-specific (Up)	Up
PIM1							Gene	CLL-specific (Up)	Up
PITPNM2							Gene	CLL-specific (Up)	Up
PLXND1							Gene	CLL-specific (Up)	Up
PTPN7							Gene	CLL-specific (Up)	Up
RAPGEF3							Gene	CLL-specific (Up)	Up
RASGRF1							Gene	CLL-specific (Up)	Up
RGCC							Gene	CLL-specific (Up)	Up
RMI1							Gene	CLL-specific (Up)	Up
RRBP1							Gene	CLL-specific (Up)	Up
SERPINA1							Gene	CLL-specific (Up)	Up
SERPINF1							Gene	CLL-specific (Up)	Up
SFMBT1							Gene	CLL-specific (Up)	Up
SGK223							Gene	CLL-specific (Up)	Up
SH3D21							Gene	CLL-specific (Up)	Up
SLC22A15							Gene	CLL-specific (Up)	Up
SLC35D2							Gene	CLL-specific (Up)	Up
SOBP							Gene	CLL-specific (Up)	Up
SPATS2L							Gene	CLL-specific (Up)	Up
SYNE2							Gene	CLL-specific (Up)	Up
SYT17							Gene	CLL-specific (Up)	Up
TEAD2							Gene	CLL-specific (Up)	Up
TESPA1							Gene	CLL-specific (Up)	Up
TGFBI							Gene	CLL-specific (Up)	Up
TGFBR3							Gene	CLL-specific (Up)	Up
TLE4							Gene	CLL-specific (Up)	Up
TMEM56							Gene	CLL-specific (Up)	Up
TOR1AIP2							Gene	CLL-specific (Up)	Up
TOX2							Gene	CLL-specific (Up)	Up
TRAF1							Gene	CLL-specific (Up)	Up
UGCG							Gene	CLL-specific (Up)	Up
USP44							Gene	CLL-specific (Up)	Up
VASH1							Gene	CLL-specific (Up)	Up
WDR91							Gene	CLL-specific (Up)	Up
YME1L1							Gene	CLL-specific (Up)	Up
ZBTB32							Gene	CLL-specific (Up)	Up
ZBTB38							Gene	CLL-specific (Up)	Up
ZFP3							Gene	CLL-specific (Up)	Up

## Sheet: CLL_specific_Up__miRNAs
miRNA	Overlap_k	GeneSet_n	Targets_in_Universe_K	Universe_N	Enrichment	P_value	FDR_BH
hsa-miR-335-5p	59	270	2299	22189	2.10905	2.1809e-08	1.7011e-06
hsa-miR-21-5p	18	270	477	22189	3.10119	2.45527e-05	0.000957555
hsa-miR-26b-5p	33	270	1518	22189	1.78655	0.000874555	0.0227384

## Sheet: CLL_specific_Down__edges
miRNA	Target_Gene	Gene_Set	Source	miRNA_FDR
hsa-miR-98-5p	BIRC3	CLL-specific (Down)	MiRTarBase microRNA Targets (Harmonizome)	3.44323e-07
hsa-miR-98-5p	BTBD3	CLL-specific (Down)	MiRTarBase microRNA Targets (Harmonizome)	3.44323e-07
hsa-miR-98-5p	DTX4	CLL-specific (Down)	MiRTarBase microRNA Targets (Harmonizome)	3.44323e-07
hsa-miR-98-5p	FAM46C	CLL-specific (Down)	MiRTarBase microRNA Targets (Harmonizome)	3.44323e-07
hsa-miR-98-5p	IFNGR1	CLL-specific (Down)	MiRTarBase microRNA Targets (Harmonizome)	3.44323e-07
hsa-miR-98-5p	IL6	CLL-specific (Down)	MiRTarBase microRNA Targets (Harmonizome)	3.44323e-07
hsa-miR-98-5p	IRS2	CLL-specific (Down)	MiRTarBase microRNA Targets (Harmonizome)	3.44323e-07
hsa-miR-98-5p	KLF3	CLL-specific (Down)	MiRTarBase microRNA Targets (Harmonizome)	3.44323e-07
hsa-miR-98-5p	MED6	CLL-specific (Down)	MiRTarBase microRNA Targets (Harmonizome)	3.44323e-07
hsa-miR-98-5p	MOB3B	CLL-specific (Down)	MiRTarBase microRNA Targets (Harmonizome)	3.44323e-07
hsa-miR-98-5p	MYC	CLL-specific (Down)	MiRTarBase microRNA Targets (Harmonizome)	3.44323e-07
hsa-miR-98-5p	NFIL3	CLL-specific (Down)	MiRTarBase microRNA Targets (Harmonizome)	3.44323e-07
hsa-miR-98-5p	NREP	CLL-specific (Down)	MiRTarBase microRNA Targets (Harmonizome)	3.44323e-07
hsa-miR-98-5p	P2RX5	CLL-specific (Down)	MiRTarBase microRNA Targets (Harmonizome)	3.44323e-07
hsa-miR-98-5p	PLAG1	CLL-specific (Down)	MiRTarBase microRNA Targets (Harmonizome)	3.44323e-07
hsa-miR-98-5p	PRDM4	CLL-specific (Down)	MiRTarBase microRNA Targets (Harmonizome)	3.44323e-07
hsa-miR-98-5p	RAB30	CLL-specific (Down)	MiRTarBase microRNA Targets (Harmonizome)	3.44323e-07
hsa-miR-98-5p	REL	CLL-specific (Down)	MiRTarBase microRNA Targets (Harmonizome)	3.44323e-07
hsa-miR-98-5p	RHBDF2	CLL-specific (Down)	MiRTarBase microRNA Targets (Harmonizome)	3.44323e-07
hsa-miR-98-5p	SLC2A14	CLL-specific (Down)	MiRTarBase microRNA Targets (Harmonizome)	3.44323e-07
hsa-miR-98-5p	SLC2A3	CLL-specific (Down)	MiRTarBase microRNA Targets (Harmonizome)	3.44323e-07
hsa-miR-98-5p	SOX4	CLL-specific (Down)	MiRTarBase microRNA Targets (Harmonizome)	3.44323e-07
hsa-miR-98-5p	STK17B	CLL-specific (Down)	MiRTarBase microRNA Targets (Harmonizome)	3.44323e-07
hsa-miR-98-5p	TAF1D	CLL-specific (Down)	MiRTarBase microRNA Targets (Harmonizome)	3.44323e-07
hsa-miR-98-5p	TGFBR1	CLL-specific (Down)	MiRTarBase microRNA Targets (Harmonizome)	3.44323e-07
hsa-miR-98-5p	UST	CLL-specific (Down)	MiRTarBase microRNA Targets (Harmonizome)	3.44323e-07
hsa-miR-98-5p	VAV3	CLL-specific (Down)	MiRTarBase microRNA Targets (Harmonizome)	3.44323e-07
hsa-miR-98-5p	YOD1	CLL-specific (Down)	MiRTarBase microRNA Targets (Harmonizome)	3.44323e-07
hsa-miR-98-5p	ZBTB10	CLL-specific (Down)	MiRTarBase microRNA Targets (Harmonizome)	3.44323e-07
hsa-miR-19b-3p	BCL2L11	CLL-specific (Down)	MiRTarBase microRNA Targets (Harmonizome)	1.26305e-06
hsa-miR-19b-3p	BTBD3	CLL-specific (Down)	MiRTarBase microRNA Targets (Harmonizome)	1.26305e-06
hsa-miR-19b-3p	CCNL1	CLL-specific (Down)	MiRTarBase microRNA Targets (Harmonizome)	1.26305e-06
hsa-miR-19b-3p	EPC1	CLL-specific (Down)	MiRTarBase microRNA Targets (Harmonizome)	1.26305e-06
hsa-miR-19b-3p	HNRNPA1	CLL-specific (Down)	MiRTarBase microRNA Targets (Harmonizome)	1.26305e-06
hsa-miR-19b-3p	LBR	CLL-specific (Down)	MiRTarBase microRNA Targets (Harmonizome)	1.26305e-06
hsa-miR-19b-3p	MREG	CLL-specific (Down)	MiRTarBase microRNA Targets (Harmonizome)	1.26305e-06
hsa-miR-19b-3p	MYLIP	CLL-specific (Down)	MiRTarBase microRNA Targets (Harmonizome)	1.26305e-06
hsa-miR-19b-3p	NR3C2	CLL-specific (Down)	MiRTarBase microRNA Targets (Harmonizome)	1.26305e-06
hsa-miR-19b-3p	OTUD1	CLL-specific (Down)	MiRTarBase microRNA Targets (Harmonizome)	1.26305e-06
hsa-miR-19b-3p	PPP1R15B	CLL-specific (Down)	MiRTarBase microRNA Targets (Harmonizome)	1.26305e-06
hsa-miR-19b-3p	PRKACB	CLL-specific (Down)	MiRTarBase microRNA Targets (Harmonizome)	1.26305e-06
hsa-miR-19b-3p	PTP4A1	CLL-specific (Down)	MiRTarBase microRNA Targets (Harmonizome)	1.26305e-06
hsa-miR-19b-3p	SEL1L3	CLL-specific (Down)	MiRTarBase microRNA Targets (Harmonizome)	1.26305e-06
hsa-miR-19b-3p	SLC4A7	CLL-specific (Down)	MiRTarBase microRNA Targets (Harmonizome)	1.26305e-06
hsa-miR-19b-3p	SPG20	CLL-specific (Down)	MiRTarBase microRNA Targets (Harmonizome)	1.26305e-06
hsa-miR-19b-3p	TSC22D3	CLL-specific (Down)	MiRTarBase microRNA Targets (Harmonizome)	1.26305e-06
hsa-miR-19b-3p	YTHDC1	CLL-specific (Down)	MiRTarBase microRNA Targets (Harmonizome)	1.26305e-06
hsa-miR-19b-3p	ZNF711	CLL-specific (Down)	MiRTarBase microRNA Targets (Harmonizome)	1.26305e-06
hsa-miR-335-5p	AREG	CLL-specific (Down)	MiRTarBase microRNA Targets (Harmonizome)	1.90221e-06
hsa-miR-335-5p	BCL2A1	CLL-specific (Down)	MiRTarBase microRNA Targets (Harmonizome)	1.90221e-06
hsa-miR-335-5p	BCL7A	CLL-specific (Down)	MiRTarBase microRNA Targets (Harmonizome)	1.90221e-06
hsa-miR-335-5p	BHLHE41	CLL-specific (Down)	MiRTarBase microRNA Targets (Harmonizome)	1.90221e-06
hsa-miR-335-5p	CCR9	CLL-specific (Down)	MiRTarBase microRNA Targets (Harmonizome)	1.90221e-06
hsa-miR-335-5p	CD22	CLL-specific (Down)	MiRTarBase microRNA Targets (Harmonizome)	1.90221e-06
hsa-miR-335-5p	CD38	CLL-specific (Down)	MiRTarBase microRNA Targets (Harmonizome)	1.90221e-06
hsa-miR-335-5p	CD69	CLL-specific (Down)	MiRTarBase microRNA Targets (Harmonizome)	1.90221e-06
hsa-miR-335-5p	CLIP2	CLL-specific (Down)	MiRTarBase microRNA Targets (Harmonizome)	1.90221e-06
hsa-miR-335-5p	CORO2B	CLL-specific (Down)	MiRTarBase microRNA Targets (Harmonizome)	1.90221e-06
hsa-miR-335-5p	CSGALNACT1	CLL-specific (Down)	MiRTarBase microRNA Targets (Harmonizome)	1.90221e-06
hsa-miR-335-5p	CYTIP	CLL-specific (Down)	MiRTarBase microRNA Targets (Harmonizome)	1.90221e-06
hsa-miR-335-5p	DENND3	CLL-specific (Down)	MiRTarBase microRNA Targets (Harmonizome)	1.90221e-06
hsa-miR-335-5p	DIRAS1	CLL-specific (Down)	MiRTarBase microRNA Targets (Harmonizome)	1.90221e-06
hsa-miR-335-5p	DLL1	CLL-specific (Down)	MiRTarBase microRNA Targets (Harmonizome)	1.90221e-06
hsa-miR-335-5p	DNAJB9	CLL-specific (Down)	MiRTarBase microRNA Targets (Harmonizome)	1.90221e-06
hsa-miR-335-5p	DUSP5	CLL-specific (Down)	MiRTarBase microRNA Targets (Harmonizome)	1.90221e-06
hsa-miR-335-5p	EBF1	CLL-specific (Down)	MiRTarBase microRNA Targets (Harmonizome)	1.90221e-06
hsa-miR-335-5p	EIF2AK3	CLL-specific (Down)	MiRTarBase microRNA Targets (Harmonizome)	1.90221e-06
hsa-miR-335-5p	FAM46C	CLL-specific (Down)	MiRTarBase microRNA Targets (Harmonizome)	1.90221e-06
hsa-miR-335-5p	FAM49A	CLL-specific (Down)	MiRTarBase microRNA Targets (Harmonizome)	1.90221e-06
hsa-miR-335-5p	FAM84B	CLL-specific (Down)	MiRTarBase microRNA Targets (Harmonizome)	1.90221e-06
hsa-miR-335-5p	FOS	CLL-specific (Down)	MiRTarBase microRNA Targets (Harmonizome)	1.90221e-06
hsa-miR-335-5p	HERPUD1	CLL-specific (Down)	MiRTarBase microRNA Targets (Harmonizome)	1.90221e-06
hsa-miR-335-5p	IGF1R	CLL-specific (Down)	MiRTarBase microRNA Targets (Harmonizome)	1.90221e-06
hsa-miR-335-5p	IGLC1	CLL-specific (Down)	MiRTarBase microRNA Targets (Harmonizome)	1.90221e-06
hsa-miR-335-5p	IGLV1-44	CLL-specific (Down)	MiRTarBase microRNA Targets (Harmonizome)	1.90221e-06
hsa-miR-335-5p	IL6	CLL-specific (Down)	MiRTarBase microRNA Targets (Harmonizome)	1.90221e-06
hsa-miR-335-5p	ITPR1	CLL-specific (Down)	MiRTarBase microRNA Targets (Harmonizome)	1.90221e-06
hsa-miR-335-5p	JUP	CLL-specific (Down)	MiRTarBase microRNA Targets (Harmonizome)	1.90221e-06
hsa-miR-335-5p	KCNH8	CLL-specific (Down)	MiRTarBase microRNA Targets (Harmonizome)	1.90221e-06
hsa-miR-335-5p	KDM7A	CLL-specific (Down)	MiRTarBase microRNA Targets (Harmonizome)	1.90221e-06
hsa-miR-335-5p	KLF3	CLL-specific (Down)	MiRTarBase microRNA Targets (Harmonizome)	1.90221e-06
hsa-miR-335-5p	KLF7	CLL-specific (Down)	MiRTarBase microRNA Targets (Harmonizome)	1.90221e-06
hsa-miR-335-5p	KLHL24	CLL-specific (Down)	MiRTarBase microRNA Targets (Harmonizome)	1.90221e-06
hsa-miR-335-5p	LPIN1	CLL-specific (Down)	MiRTarBase microRNA Targets (Harmonizome)	1.90221e-06
hsa-miR-335-5p	MAFF	CLL-specific (Down)	MiRTarBase microRNA Targets (Harmonizome)	1.90221e-06
hsa-miR-335-5p	MAP3K8	CLL-specific (Down)	MiRTarBase microRNA Targets (Harmonizome)	1.90221e-06
hsa-miR-335-5p	MGAT4A	CLL-specific (Down)	MiRTarBase microRNA Targets (Harmonizome)	1.90221e-06
hsa-miR-335-5p	MYC	CLL-specific (Down)	MiRTarBase microRNA Targets (Harmonizome)	1.90221e-06
hsa-miR-335-5p	NFIL3	CLL-specific (Down)	MiRTarBase microRNA Targets (Harmonizome)	1.90221e-06
hsa-miR-335-5p	NR3C2	CLL-specific (Down)	MiRTarBase microRNA Targets (Harmonizome)	1.90221e-06
hsa-miR-335-5p	NR4A2	CLL-specific (Down)	MiRTarBase microRNA Targets (Harmonizome)	1.90221e-06
hsa-miR-335-5p	OSBP	CLL-specific (Down)	MiRTarBase microRNA Targets (Harmonizome)	1.90221e-06
hsa-miR-335-5p	OTUD1	CLL-specific (Down)	MiRTarBase microRNA Targets (Harmonizome)	1.90221e-06
hsa-miR-335-5p	PDCD4	CLL-specific (Down)	MiRTarBase microRNA Targets (Harmonizome)	1.90221e-06
hsa-miR-335-5p	PIK3C2B	CLL-specific (Down)	MiRTarBase microRNA Targets (Harmonizome)	1.90221e-06
hsa-miR-335-5p	PLD4	CLL-specific (Down)	MiRTarBase microRNA Targets (Harmonizome)	1.90221e-06
hsa-miR-335-5p	PLEKHA1	CLL-specific (Down)	MiRTarBase microRNA Targets (Harmonizome)	1.90221e-06
hsa-miR-335-5p	PLXNC1	CLL-specific (Down)	MiRTarBase microRNA Targets (Harmonizome)	1.90221e-06
hsa-miR-335-5p	PTPRN2	CLL-specific (Down)	MiRTarBase microRNA Targets (Harmonizome)	1.90221e-06
hsa-miR-335-5p	PXDC1	CLL-specific (Down)	MiRTarBase microRNA Targets (Harmonizome)	1.90221e-06
hsa-miR-335-5p	RCSD1	CLL-specific (Down)	MiRTarBase microRNA Targets (Harmonizome)	1.90221e-06
hsa-miR-335-5p	RGPD2	CLL-specific (Down)	MiRTarBase microRNA Targets (Harmonizome)	1.90221e-06
hsa-miR-335-5p	RHBDF2	CLL-specific (Down)	MiRTarBase microRNA Targets (Harmonizome)	1.90221e-06
hsa-miR-335-5p	RUNX2	CLL-specific (Down)	MiRTarBase microRNA Targets (Harmonizome)	1.90221e-06
hsa-miR-335-5p	SATB1	CLL-specific (Down)	MiRTarBase microRNA Targets (Harmonizome)	1.90221e-06
hsa-miR-335-5p	SC5D	CLL-specific (Down)	MiRTarBase microRNA Targets (Harmonizome)	1.90221e-06
hsa-miR-335-5p	SCN3A	CLL-specific (Down)	MiRTarBase microRNA Targets (Harmonizome)	1.90221e-06
hsa-miR-335-5p	SEL1L3	CLL-specific (Down)	MiRTarBase microRNA Targets (Harmonizome)	1.90221e-06
hsa-miR-335-5p	SLC2A14	CLL-specific (Down)	MiRTarBase microRNA Targets (Harmonizome)	1.90221e-06
hsa-miR-335-5p	SLC2A3	CLL-specific (Down)	MiRTarBase microRNA Targets (Harmonizome)	1.90221e-06
hsa-miR-335-5p	SMAD3	CLL-specific (Down)	MiRTarBase microRNA Targets (Harmonizome)	1.90221e-06
hsa-miR-335-5p	SNX29	CLL-specific (Down)	MiRTarBase microRNA Targets (Harmonizome)	1.90221e-06
hsa-miR-335-5p	SOX4	CLL-specific (Down)	MiRTarBase microRNA Targets (Harmonizome)	1.90221e-06
hsa-miR-335-5p	SSPN	CLL-specific (Down)	MiRTarBase microRNA Targets (Harmonizome)	1.90221e-06
hsa-miR-335-5p	TAPT1	CLL-specific (Down)	MiRTarBase microRNA Targets (Harmonizome)	1.90221e-06
hsa-miR-335-5p	THEMIS2	CLL-specific (Down)	MiRTarBase microRNA Targets (Harmonizome)	1.90221e-06
hsa-miR-335-5p	TP53INP1	CLL-specific (Down)	MiRTarBase microRNA Targets (Harmonizome)	1.90221e-06
hsa-miR-335-5p	TSC22D3	CLL-specific (Down)	MiRTarBase microRNA Targets (Harmonizome)	1.90221e-06
hsa-miR-335-5p	UST	CLL-specific (Down)	MiRTarBase microRNA Targets (Harmonizome)	1.90221e-06
hsa-miR-335-5p	ZBTB10	CLL-specific (Down)	MiRTarBase microRNA Targets (Harmonizome)	1.90221e-06
hsa-miR-335-5p	ZMIZ1	CLL-specific (Down)	MiRTarBase microRNA Targets (Harmonizome)	1.90221e-06
hsa-miR-335-5p	ZNF711	CLL-specific (Down)	MiRTarBase microRNA Targets (Harmonizome)	1.90221e-06
hsa-miR-340-5p	BCL2L11	CLL-specific (Down)	MiRTarBase microRNA Targets (Harmonizome)	2.6573e-06
hsa-miR-340-5p	BTG3	CLL-specific (Down)	MiRTarBase microRNA Targets (Harmonizome)	2.6573e-06
hsa-miR-340-5p	ITPR1	CLL-specific (Down)	MiRTarBase microRNA Targets (Harmonizome)	2.6573e-06
hsa-miR-340-5p	LBR	CLL-specific (Down)	MiRTarBase microRNA Targets (Harmonizome)	2.6573e-06
hsa-miR-340-5p	MYLIP	CLL-specific (Down)	MiRTarBase microRNA Targets (Harmonizome)	2.6573e-06
hsa-miR-340-5p	NET1	CLL-specific (Down)	MiRTarBase microRNA Targets (Harmonizome)	2.6573e-06
hsa-miR-340-5p	OTUD1	CLL-specific (Down)	MiRTarBase microRNA Targets (Harmonizome)	2.6573e-06
hsa-miR-340-5p	PELI1	CLL-specific (Down)	MiRTarBase microRNA Targets (Harmonizome)	2.6573e-06
hsa-miR-340-5p	PIM3	CLL-specific (Down)	MiRTarBase microRNA Targets (Harmonizome)	2.6573e-06
hsa-miR-340-5p	PLAG1	CLL-specific (Down)	MiRTarBase microRNA Targets (Harmonizome)	2.6573e-06
hsa-miR-340-5p	RBM8A	CLL-specific (Down)	MiRTarBase microRNA Targets (Harmonizome)	2.6573e-06
hsa-miR-340-5p	SLC16A14	CLL-specific (Down)	MiRTarBase microRNA Targets (Harmonizome)	2.6573e-06
hsa-miR-340-5p	SOX4	CLL-specific (Down)	MiRTarBase microRNA Targets (Harmonizome)	2.6573e-06
hsa-miR-21-5p	AUTS2	CLL-specific (Down)	MiRTarBase microRNA Targets (Harmonizome)	9.65751e-06
hsa-miR-21-5p	BASP1	CLL-specific (Down)	MiRTarBase microRNA Targets (Harmonizome)	9.65751e-06
hsa-miR-21-5p	BTBD3	CLL-specific (Down)	MiRTarBase microRNA Targets (Harmonizome)	9.65751e-06
hsa-miR-21-5p	CDK6	CLL-specific (Down)	MiRTarBase microRNA Targets (Harmonizome)	9.65751e-06
hsa-miR-21-5p	COBLL1	CLL-specific (Down)	MiRTarBase microRNA Targets (Harmonizome)	9.65751e-06
hsa-miR-21-5p	DSE	CLL-specific (Down)	MiRTarBase microRNA Targets (Harmonizome)	9.65751e-06
hsa-miR-21-5p	ENAH	CLL-specific (Down)	MiRTarBase microRNA Targets (Harmonizome)	9.65751e-06
hsa-miR-21-5p	ETNK1	CLL-specific (Down)	MiRTarBase microRNA Targets (Harmonizome)	9.65751e-06
hsa-miR-21-5p	GNB4	CLL-specific (Down)	MiRTarBase microRNA Targets (Harmonizome)	9.65751e-06
hsa-miR-21-5p	KLHL15	CLL-specific (Down)	MiRTarBase microRNA Targets (Harmonizome)	9.65751e-06
hsa-miR-21-5p	KLHL24	CLL-specific (Down)	MiRTarBase microRNA Targets (Harmonizome)	9.65751e-06
hsa-miR-21-5p	LRRFIP1	CLL-specific (Down)	MiRTarBase microRNA Targets (Harmonizome)	9.65751e-06
hsa-miR-21-5p	MARCKS	CLL-specific (Down)	MiRTarBase microRNA Targets (Harmonizome)	9.65751e-06
hsa-miR-21-5p	MGAT4A	CLL-specific (Down)	MiRTarBase microRNA Targets (Harmonizome)	9.65751e-06
hsa-miR-21-5p	MOAP1	CLL-specific (Down)	MiRTarBase microRNA Targets (Harmonizome)	9.65751e-06
hsa-miR-21-5p	MOXD1	CLL-specific (Down)	MiRTarBase microRNA Targets (Harmonizome)	9.65751e-06
hsa-miR-21-5p	MYC	CLL-specific (Down)	MiRTarBase microRNA Targets (Harmonizome)	9.65751e-06
hsa-miR-21-5p	OTUD1	CLL-specific (Down)	MiRTarBase microRNA Targets (Harmonizome)	9.65751e-06
hsa-miR-21-5p	PAG1	CLL-specific (Down)	MiRTarBase microRNA Targets (Harmonizome)	9.65751e-06
hsa-miR-21-5p	PDCD4	CLL-specific (Down)	MiRTarBase microRNA Targets (Harmonizome)	9.65751e-06
hsa-miR-21-5p	PELI1	CLL-specific (Down)	MiRTarBase microRNA Targets (Harmonizome)	9.65751e-06
hsa-miR-21-5p	PHF20	CLL-specific (Down)	MiRTarBase microRNA Targets (Harmonizome)	9.65751e-06
hsa-miR-21-5p	PLEKHA1	CLL-specific (Down)	MiRTarBase microRNA Targets (Harmonizome)	9.65751e-06
hsa-miR-21-5p	SREK1	CLL-specific (Down)	MiRTarBase microRNA Targets (Harmonizome)	9.65751e-06
hsa-miR-21-5p	YOD1	CLL-specific (Down)	MiRTarBase microRNA Targets (Harmonizome)	9.65751e-06
hsa-miR-181a-5p	BCL2L11	CLL-specific (Down)	MiRTarBase microRNA Targets (Harmonizome)	2.13767e-05
hsa-miR-181a-5p	BTBD3	CLL-specific (Down)	MiRTarBase microRNA Targets (Harmonizome)	2.13767e-05
hsa-miR-181a-5p	DDIT4	CLL-specific (Down)	MiRTarBase microRNA Targets (Harmonizome)	2.13767e-05
hsa-miR-181a-5p	DUSP5	CLL-specific (Down)	MiRTarBase microRNA Targets (Harmonizome)	2.13767e-05
hsa-miR-181a-5p	ENAH	CLL-specific (Down)	MiRTarBase microRNA Targets (Harmonizome)	2.13767e-05
hsa-miR-181a-5p	FOS	CLL-specific (Down)	MiRTarBase microRNA Targets (Harmonizome)	2.13767e-05
hsa-miR-181a-5p	GCNT1	CLL-specific (Down)	MiRTarBase microRNA Targets (Harmonizome)	2.13767e-05
hsa-miR-181a-5p	HMGB2	CLL-specific (Down)	MiRTarBase microRNA Targets (Harmonizome)	2.13767e-05
hsa-miR-181a-5p	HSPA13	CLL-specific (Down)	MiRTarBase microRNA Targets (Harmonizome)	2.13767e-05
hsa-miR-181a-5p	KLHL15	CLL-specific (Down)	MiRTarBase microRNA Targets (Harmonizome)	2.13767e-05
hsa-miR-181a-5p	LBR	CLL-specific (Down)	MiRTarBase microRNA Targets (Harmonizome)	2.13767e-05
hsa-miR-181a-5p	MOB3B	CLL-specific (Down)	MiRTarBase microRNA Targets (Harmonizome)	2.13767e-05
hsa-miR-181a-5p	OTUD1	CLL-specific (Down)	MiRTarBase microRNA Targets (Harmonizome)	2.13767e-05
hsa-miR-181a-5p	PLAG1	CLL-specific (Down)	MiRTarBase microRNA Targets (Harmonizome)	2.13767e-05
hsa-miR-181a-5p	YOD1	CLL-specific (Down)	MiRTarBase microRNA Targets (Harmonizome)	2.13767e-05
hsa-miR-181a-5p	ZFP36L2	CLL-specific (Down)	MiRTarBase microRNA Targets (Harmonizome)	2.13767e-05
hsa-miR-215-5p	AKAP7	CLL-specific (Down)	MiRTarBase microRNA Targets (Harmonizome)	3.69402e-05
hsa-miR-215-5p	ASPH	CLL-specific (Down)	MiRTarBase microRNA Targets (Harmonizome)	3.69402e-05
hsa-miR-215-5p	CD83	CLL-specific (Down)	MiRTarBase microRNA Targets (Harmonizome)	3.69402e-05
hsa-miR-215-5p	CHPT1	CLL-specific (Down)	MiRTarBase microRNA Targets (Harmonizome)	3.69402e-05
hsa-miR-215-5p	COBLL1	CLL-specific (Down)	MiRTarBase microRNA Targets (Harmonizome)	3.69402e-05
hsa-miR-215-5p	CORO2B	CLL-specific (Down)	MiRTarBase microRNA Targets (Harmonizome)	3.69402e-05
hsa-miR-215-5p	DDX50	CLL-specific (Down)	MiRTarBase microRNA Targets (Harmonizome)	3.69402e-05
hsa-miR-215-5p	DNAJB9	CLL-specific (Down)	MiRTarBase microRNA Targets (Harmonizome)	3.69402e-05
hsa-miR-215-5p	EAF2	CLL-specific (Down)	MiRTarBase microRNA Targets (Harmonizome)	3.69402e-05
hsa-miR-215-5p	EGR1	CLL-specific (Down)	MiRTarBase microRNA Targets (Harmonizome)	3.69402e-05
hsa-miR-215-5p	EIF2AK3	CLL-specific (Down)	MiRTarBase microRNA Targets (Harmonizome)	3.69402e-05
hsa-miR-215-5p	ELL2	CLL-specific (Down)	MiRTarBase microRNA Targets (Harmonizome)	3.69402e-05
hsa-miR-215-5p	FAM126A	CLL-specific (Down)	MiRTarBase microRNA Targets (Harmonizome)	3.69402e-05
hsa-miR-215-5p	FOS	CLL-specific (Down)	MiRTarBase microRNA Targets (Harmonizome)	3.69402e-05
hsa-miR-215-5p	GEN1	CLL-specific (Down)	MiRTarBase microRNA Targets (Harmonizome)	3.69402e-05
hsa-miR-215-5p	IGF1R	CLL-specific (Down)	MiRTarBase microRNA Targets (Harmonizome)	3.69402e-05
hsa-miR-215-5p	IL15	CLL-specific (Down)	MiRTarBase microRNA Targets (Harmonizome)	3.69402e-05
hsa-miR-215-5p	LGMN	CLL-specific (Down)	MiRTarBase microRNA Targets (Harmonizome)	3.69402e-05
hsa-miR-215-5p	LRRFIP1	CLL-specific (Down)	MiRTarBase microRNA Targets (Harmonizome)	3.69402e-05
hsa-miR-215-5p	MOAP1	CLL-specific (Down)	MiRTarBase microRNA Targets (Harmonizome)	3.69402e-05
hsa-miR-215-5p	NREP	CLL-specific (Down)	MiRTarBase microRNA Targets (Harmonizome)	3.69402e-05
hsa-miR-215-5p	OGFRL1	CLL-specific (Down)	MiRTarBase microRNA Targets (Harmonizome)	3.69402e-05
hsa-miR-215-5p	PARM1	CLL-specific (Down)	MiRTarBase microRNA Targets (Harmonizome)	3.69402e-05
hsa-miR-215-5p	PRDM4	CLL-specific (Down)	MiRTarBase microRNA Targets (Harmonizome)	3.69402e-05
hsa-miR-215-5p	PRNP	CLL-specific (Down)	MiRTarBase microRNA Targets (Harmonizome)	3.69402e-05
hsa-miR-215-5p	PTS	CLL-specific (Down)	MiRTarBase microRNA Targets (Harmonizome)	3.69402e-05
hsa-miR-215-5p	SLC16A14	CLL-specific (Down)	MiRTarBase microRNA Targets (Harmonizome)	3.69402e-05
hsa-miR-215-5p	ZBTB10	CLL-specific (Down)	MiRTarBase microRNA Targets (Harmonizome)	3.69402e-05
hsa-miR-215-5p	ZNF165	CLL-specific (Down)	MiRTarBase microRNA Targets (Harmonizome)	3.69402e-05
hsa-miR-192-5p	AKAP7	CLL-specific (Down)	MiRTarBase microRNA Targets (Harmonizome)	0.000148598
hsa-miR-192-5p	ASPH	CLL-specific (Down)	MiRTarBase microRNA Targets (Harmonizome)	0.000148598
hsa-miR-192-5p	CD83	CLL-specific (Down)	MiRTarBase microRNA Targets (Harmonizome)	0.000148598
hsa-miR-192-5p	CHPT1	CLL-specific (Down)	MiRTarBase microRNA Targets (Harmonizome)	0.000148598
hsa-miR-192-5p	COBLL1	CLL-specific (Down)	MiRTarBase microRNA Targets (Harmonizome)	0.000148598
hsa-miR-192-5p	CORO2B	CLL-specific (Down)	MiRTarBase microRNA Targets (Harmonizome)	0.000148598
hsa-miR-192-5p	DDX50	CLL-specific (Down)	MiRTarBase microRNA Targets (Harmonizome)	0.000148598
hsa-miR-192-5p	DNAJB9	CLL-specific (Down)	MiRTarBase microRNA Targets (Harmonizome)	0.000148598
hsa-miR-192-5p	EAF2	CLL-specific (Down)	MiRTarBase microRNA Targets (Harmonizome)	0.000148598
hsa-miR-192-5p	EGR1	CLL-specific (Down)	MiRTarBase microRNA Targets (Harmonizome)	0.000148598
hsa-miR-192-5p	EIF2AK3	CLL-specific (Down)	MiRTarBase microRNA Targets (Harmonizome)	0.000148598
hsa-miR-192-5p	ELL2	CLL-specific (Down)	MiRTarBase microRNA Targets (Harmonizome)	0.000148598
hsa-miR-192-5p	FAM126A	CLL-specific (Down)	MiRTarBase microRNA Targets (Harmonizome)	0.000148598
hsa-miR-192-5p	FOS	CLL-specific (Down)	MiRTarBase microRNA Targets (Harmonizome)	0.000148598
hsa-miR-192-5p	GEN1	CLL-specific (Down)	MiRTarBase microRNA Targets (Harmonizome)	0.000148598
hsa-miR-192-5p	IGF1R	CLL-specific (Down)	MiRTarBase microRNA Targets (Harmonizome)	0.000148598
hsa-miR-192-5p	IL15	CLL-specific (Down)	MiRTarBase microRNA Targets (Harmonizome)	0.000148598
hsa-miR-192-5p	KLHL15	CLL-specific (Down)	MiRTarBase microRNA Targets (Harmonizome)	0.000148598
hsa-miR-192-5p	LGMN	CLL-specific (Down)	MiRTarBase microRNA Targets (Harmonizome)	0.000148598
hsa-miR-192-5p	LRRFIP1	CLL-specific (Down)	MiRTarBase microRNA Targets (Harmonizome)	0.000148598
hsa-miR-192-5p	MOAP1	CLL-specific (Down)	MiRTarBase microRNA Targets (Harmonizome)	0.000148598
hsa-miR-192-5p	NREP	CLL-specific (Down)	MiRTarBase microRNA Targets (Harmonizome)	0.000148598
hsa-miR-192-5p	OGFRL1	CLL-specific (Down)	MiRTarBase microRNA Targets (Harmonizome)	0.000148598
hsa-miR-192-5p	OTUD1	CLL-specific (Down)	MiRTarBase microRNA Targets (Harmonizome)	0.000148598
hsa-miR-192-5p	PARM1	CLL-specific (Down)	MiRTarBase microRNA Targets (Harmonizome)	0.000148598
hsa-miR-192-5p	PRDM4	CLL-specific (Down)	MiRTarBase microRNA Targets (Harmonizome)	0.000148598
hsa-miR-192-5p	PRNP	CLL-specific (Down)	MiRTarBase microRNA Targets (Harmonizome)	0.000148598
hsa-miR-192-5p	PTS	CLL-specific (Down)	MiRTarBase microRNA Targets (Harmonizome)	0.000148598
hsa-miR-192-5p	PXDC1	CLL-specific (Down)	MiRTarBase microRNA Targets (Harmonizome)	0.000148598
hsa-miR-192-5p	SLC16A14	CLL-specific (Down)	MiRTarBase microRNA Targets (Harmonizome)	0.000148598
hsa-miR-192-5p	STK17B	CLL-specific (Down)	MiRTarBase microRNA Targets (Harmonizome)	0.000148598
hsa-miR-192-5p	ZBTB10	CLL-specific (Down)	MiRTarBase microRNA Targets (Harmonizome)	0.000148598
hsa-miR-192-5p	ZNF165	CLL-specific (Down)	MiRTarBase microRNA Targets (Harmonizome)	0.000148598
hsa-miR-155-5p	ASPH	CLL-specific (Down)	MiRTarBase microRNA Targets (Harmonizome)	0.000149676
hsa-miR-155-5p	B4GALT1	CLL-specific (Down)	MiRTarBase microRNA Targets (Harmonizome)	0.000149676
hsa-miR-155-5p	BACH1	CLL-specific (Down)	MiRTarBase microRNA Targets (Harmonizome)	0.000149676
hsa-miR-155-5p	CCR9	CLL-specific (Down)	MiRTarBase microRNA Targets (Harmonizome)	0.000149676
hsa-miR-155-5p	CTNNB1	CLL-specific (Down)	MiRTarBase microRNA Targets (Harmonizome)	0.000149676
hsa-miR-155-5p	EPB41L2	CLL-specific (Down)	MiRTarBase microRNA Targets (Harmonizome)	0.000149676
hsa-miR-155-5p	GNB4	CLL-specific (Down)	MiRTarBase microRNA Targets (Harmonizome)	0.000149676
hsa-miR-155-5p	IFNGR1	CLL-specific (Down)	MiRTarBase microRNA Targets (Harmonizome)	0.000149676
hsa-miR-155-5p	IL13RA1	CLL-specific (Down)	MiRTarBase microRNA Targets (Harmonizome)	0.000149676
hsa-miR-155-5p	IL6	CLL-specific (Down)	MiRTarBase microRNA Targets (Harmonizome)	0.000149676
hsa-miR-155-5p	JUN	CLL-specific (Down)	MiRTarBase microRNA Targets (Harmonizome)	0.000149676
hsa-miR-155-5p	JUNB	CLL-specific (Down)	MiRTarBase microRNA Targets (Harmonizome)	0.000149676
hsa-miR-155-5p	JUP	CLL-specific (Down)	MiRTarBase microRNA Targets (Harmonizome)	0.000149676
hsa-miR-155-5p	KBTBD2	CLL-specific (Down)	MiRTarBase microRNA Targets (Harmonizome)	0.000149676
hsa-miR-155-5p	LAT2	CLL-specific (Down)	MiRTarBase microRNA Targets (Harmonizome)	0.000149676
hsa-miR-155-5p	MARCKS	CLL-specific (Down)	MiRTarBase microRNA Targets (Harmonizome)	0.000149676
hsa-miR-155-5p	NAMPT	CLL-specific (Down)	MiRTarBase microRNA Targets (Harmonizome)	0.000149676
hsa-miR-155-5p	NT5E	CLL-specific (Down)	MiRTarBase microRNA Targets (Harmonizome)	0.000149676
hsa-miR-155-5p	PCDH9	CLL-specific (Down)	MiRTarBase microRNA Targets (Harmonizome)	0.000149676
hsa-miR-155-5p	PDK1	CLL-specific (Down)	MiRTarBase microRNA Targets (Harmonizome)	0.000149676
hsa-miR-155-5p	PELI1	CLL-specific (Down)	MiRTarBase microRNA Targets (Harmonizome)	0.000149676
hsa-miR-155-5p	RAB30	CLL-specific (Down)	MiRTarBase microRNA Targets (Harmonizome)	0.000149676
hsa-miR-155-5p	RUNX2	CLL-specific (Down)	MiRTarBase microRNA Targets (Harmonizome)	0.000149676
hsa-miR-155-5p	SMAD3	CLL-specific (Down)	MiRTarBase microRNA Targets (Harmonizome)	0.000149676
hsa-miR-155-5p	TP53INP1	CLL-specific (Down)	MiRTarBase microRNA Targets (Harmonizome)	0.000149676
hsa-miR-155-5p	TPD52	CLL-specific (Down)	MiRTarBase microRNA Targets (Harmonizome)	0.000149676
hsa-miR-155-5p	TRIO	CLL-specific (Down)	MiRTarBase microRNA Targets (Harmonizome)	0.000149676
hsa-miR-155-5p	TSPAN3	CLL-specific (Down)	MiRTarBase microRNA Targets (Harmonizome)	0.000149676
hsa-miR-199a-3p	CCNL1	CLL-specific (Down)	MiRTarBase microRNA Targets (Harmonizome)	0.000611901
hsa-miR-199a-3p	CD44	CLL-specific (Down)	MiRTarBase microRNA Targets (Harmonizome)	0.000611901
hsa-miR-199a-3p	JUNB	CLL-specific (Down)	MiRTarBase microRNA Targets (Harmonizome)	0.000611901
hsa-miR-199a-3p	MED6	CLL-specific (Down)	MiRTarBase microRNA Targets (Harmonizome)	0.000611901
hsa-miR-191-5p	BRAF	CLL-specific (Down)	MiRTarBase microRNA Targets (Harmonizome)	0.000725044
hsa-miR-191-5p	CDK6	CLL-specific (Down)	MiRTarBase microRNA Targets (Harmonizome)	0.000725044
hsa-miR-191-5p	ENAH	CLL-specific (Down)	MiRTarBase microRNA Targets (Harmonizome)	0.000725044
hsa-miR-191-5p	SATB1	CLL-specific (Down)	MiRTarBase microRNA Targets (Harmonizome)	0.000725044
hsa-miR-191-5p	SOX4	CLL-specific (Down)	MiRTarBase microRNA Targets (Harmonizome)	0.000725044
hsa-miR-191-5p	TLE1	CLL-specific (Down)	MiRTarBase microRNA Targets (Harmonizome)	0.000725044
hsa-miR-124-3p	ADARB1	CLL-specific (Down)	MiRTarBase microRNA Targets (Harmonizome)	0.000773044
hsa-miR-124-3p	B4GALT1	CLL-specific (Down)	MiRTarBase microRNA Targets (Harmonizome)	0.000773044
hsa-miR-124-3p	BTG3	CLL-specific (Down)	MiRTarBase microRNA Targets (Harmonizome)	0.000773044
hsa-miR-124-3p	CD55	CLL-specific (Down)	MiRTarBase microRNA Targets (Harmonizome)	0.000773044
hsa-miR-124-3p	CDK6	CLL-specific (Down)	MiRTarBase microRNA Targets (Harmonizome)	0.000773044
hsa-miR-124-3p	CHMP2B	CLL-specific (Down)	MiRTarBase microRNA Targets (Harmonizome)	0.000773044
hsa-miR-124-3p	CMTM7	CLL-specific (Down)	MiRTarBase microRNA Targets (Harmonizome)	0.000773044
hsa-miR-124-3p	CSGALNACT1	CLL-specific (Down)	MiRTarBase microRNA Targets (Harmonizome)	0.000773044
hsa-miR-124-3p	CTNNB1	CLL-specific (Down)	MiRTarBase microRNA Targets (Harmonizome)	0.000773044
hsa-miR-124-3p	DDIT4	CLL-specific (Down)	MiRTarBase microRNA Targets (Harmonizome)	0.000773044
hsa-miR-124-3p	DDX50	CLL-specific (Down)	MiRTarBase microRNA Targets (Harmonizome)	0.000773044
hsa-miR-124-3p	DOK7	CLL-specific (Down)	MiRTarBase microRNA Targets (Harmonizome)	0.000773044
hsa-miR-124-3p	EGR1	CLL-specific (Down)	MiRTarBase microRNA Targets (Harmonizome)	0.000773044
hsa-miR-124-3p	ENAH	CLL-specific (Down)	MiRTarBase microRNA Targets (Harmonizome)	0.000773044
hsa-miR-124-3p	FAM134B	CLL-specific (Down)	MiRTarBase microRNA Targets (Harmonizome)	0.000773044
hsa-miR-124-3p	GNB4	CLL-specific (Down)	MiRTarBase microRNA Targets (Harmonizome)	0.000773044
hsa-miR-124-3p	IFI44L	CLL-specific (Down)	MiRTarBase microRNA Targets (Harmonizome)	0.000773044
hsa-miR-124-3p	IL6	CLL-specific (Down)	MiRTarBase microRNA Targets (Harmonizome)	0.000773044
hsa-miR-124-3p	IMPACT	CLL-specific (Down)	MiRTarBase microRNA Targets (Harmonizome)	0.000773044
hsa-miR-124-3p	JUP	CLL-specific (Down)	MiRTarBase microRNA Targets (Harmonizome)	0.000773044
hsa-miR-124-3p	KLHL24	CLL-specific (Down)	MiRTarBase microRNA Targets (Harmonizome)	0.000773044
hsa-miR-124-3p	MAP3K8	CLL-specific (Down)	MiRTarBase microRNA Targets (Harmonizome)	0.000773044
hsa-miR-124-3p	NR3C2	CLL-specific (Down)	MiRTarBase microRNA Targets (Harmonizome)	0.000773044
hsa-miR-124-3p	NT5E	CLL-specific (Down)	MiRTarBase microRNA Targets (Harmonizome)	0.000773044
hsa-miR-124-3p	OSBP	CLL-specific (Down)	MiRTarBase microRNA Targets (Harmonizome)	0.000773044
hsa-miR-124-3p	PLEKHA1	CLL-specific (Down)	MiRTarBase microRNA Targets (Harmonizome)	0.000773044
hsa-miR-124-3p	PTGS1	CLL-specific (Down)	MiRTarBase microRNA Targets (Harmonizome)	0.000773044
hsa-miR-124-3p	PTP4A1	CLL-specific (Down)	MiRTarBase microRNA Targets (Harmonizome)	0.000773044
hsa-miR-124-3p	RUNX2	CLL-specific (Down)	MiRTarBase microRNA Targets (Harmonizome)	0.000773044
hsa-miR-124-3p	SC5D	CLL-specific (Down)	MiRTarBase microRNA Targets (Harmonizome)	0.000773044
hsa-miR-124-3p	SCN3A	CLL-specific (Down)	MiRTarBase microRNA Targets (Harmonizome)	0.000773044
hsa-miR-124-3p	SGK1	CLL-specific (Down)	MiRTarBase microRNA Targets (Harmonizome)	0.000773044
hsa-miR-124-3p	TMEM156	CLL-specific (Down)	MiRTarBase microRNA Targets (Harmonizome)	0.000773044
hsa-miR-124-3p	TP53INP1	CLL-specific (Down)	MiRTarBase microRNA Targets (Harmonizome)	0.000773044
hsa-miR-124-3p	TPST1	CLL-specific (Down)	MiRTarBase microRNA Targets (Harmonizome)	0.000773044
hsa-miR-124-3p	TSC22D3	CLL-specific (Down)	MiRTarBase microRNA Targets (Harmonizome)	0.000773044
hsa-miR-124-3p	TUBB6	CLL-specific (Down)	MiRTarBase microRNA Targets (Harmonizome)	0.000773044
hsa-miR-124-3p	WIPF1	CLL-specific (Down)	MiRTarBase microRNA Targets (Harmonizome)	0.000773044
hsa-miR-124-3p	ZFP36L2	CLL-specific (Down)	MiRTarBase microRNA Targets (Harmonizome)	0.000773044
hsa-miR-130b-3p	ADARB1	CLL-specific (Down)	MiRTarBase microRNA Targets (Harmonizome)	0.0018843
hsa-miR-130b-3p	BTBD3	CLL-specific (Down)	MiRTarBase microRNA Targets (Harmonizome)	0.0018843
hsa-miR-130b-3p	BTG3	CLL-specific (Down)	MiRTarBase microRNA Targets (Harmonizome)	0.0018843
hsa-miR-130b-3p	EPC1	CLL-specific (Down)	MiRTarBase microRNA Targets (Harmonizome)	0.0018843
hsa-miR-130b-3p	KBTBD2	CLL-specific (Down)	MiRTarBase microRNA Targets (Harmonizome)	0.0018843
hsa-miR-130b-3p	LBR	CLL-specific (Down)	MiRTarBase microRNA Targets (Harmonizome)	0.0018843
hsa-miR-130b-3p	MREG	CLL-specific (Down)	MiRTarBase microRNA Targets (Harmonizome)	0.0018843
hsa-miR-130b-3p	PPP1R15B	CLL-specific (Down)	MiRTarBase microRNA Targets (Harmonizome)	0.0018843
hsa-miR-130b-3p	PRNP	CLL-specific (Down)	MiRTarBase microRNA Targets (Harmonizome)	0.0018843
hsa-miR-130b-3p	PTP4A1	CLL-specific (Down)	MiRTarBase microRNA Targets (Harmonizome)	0.0018843
hsa-miR-130b-3p	SEL1L3	CLL-specific (Down)	MiRTarBase microRNA Targets (Harmonizome)	0.0018843
hsa-miR-130b-3p	SPG20	CLL-specific (Down)	MiRTarBase microRNA Targets (Harmonizome)	0.0018843
hsa-miR-130b-3p	TP53INP1	CLL-specific (Down)	MiRTarBase microRNA Targets (Harmonizome)	0.0018843
hsa-miR-107	ADD2	CLL-specific (Down)	MiRTarBase microRNA Targets (Harmonizome)	0.00214439
hsa-miR-107	CDK6	CLL-specific (Down)	MiRTarBase microRNA Targets (Harmonizome)	0.00214439
hsa-miR-107	GUCD1	CLL-specific (Down)	MiRTarBase microRNA Targets (Harmonizome)	0.00214439
hsa-miR-107	HIF1A	CLL-specific (Down)	MiRTarBase microRNA Targets (Harmonizome)	0.00214439
hsa-miR-107	METRNL	CLL-specific (Down)	MiRTarBase microRNA Targets (Harmonizome)	0.00214439
hsa-miR-107	PLAG1	CLL-specific (Down)	MiRTarBase microRNA Targets (Harmonizome)	0.00214439
hsa-miR-24-3p	AKAP7	CLL-specific (Down)	MiRTarBase microRNA Targets (Harmonizome)	0.00343648
hsa-miR-24-3p	BCL2L11	CLL-specific (Down)	MiRTarBase microRNA Targets (Harmonizome)	0.00343648
hsa-miR-24-3p	BCL7A	CLL-specific (Down)	MiRTarBase microRNA Targets (Harmonizome)	0.00343648
hsa-miR-24-3p	BTBD3	CLL-specific (Down)	MiRTarBase microRNA Targets (Harmonizome)	0.00343648
hsa-miR-24-3p	CCDC59	CLL-specific (Down)	MiRTarBase microRNA Targets (Harmonizome)	0.00343648
hsa-miR-24-3p	GUCD1	CLL-specific (Down)	MiRTarBase microRNA Targets (Harmonizome)	0.00343648
hsa-miR-24-3p	HMGB2	CLL-specific (Down)	MiRTarBase microRNA Targets (Harmonizome)	0.00343648
hsa-miR-24-3p	LBR	CLL-specific (Down)	MiRTarBase microRNA Targets (Harmonizome)	0.00343648
hsa-miR-24-3p	MYC	CLL-specific (Down)	MiRTarBase microRNA Targets (Harmonizome)	0.00343648
hsa-miR-24-3p	NET1	CLL-specific (Down)	MiRTarBase microRNA Targets (Harmonizome)	0.00343648
hsa-miR-24-3p	NRIP1	CLL-specific (Down)	MiRTarBase microRNA Targets (Harmonizome)	0.00343648
hsa-miR-24-3p	SCML1	CLL-specific (Down)	MiRTarBase microRNA Targets (Harmonizome)	0.00343648
hsa-miR-24-3p	SLC2A3	CLL-specific (Down)	MiRTarBase microRNA Targets (Harmonizome)	0.00343648
hsa-miR-24-3p	YOD1	CLL-specific (Down)	MiRTarBase microRNA Targets (Harmonizome)	0.00343648
hsa-miR-101-3p	ARAP2	CLL-specific (Down)	MiRTarBase microRNA Targets (Harmonizome)	0.00343648
hsa-miR-101-3p	DDIT4	CLL-specific (Down)	MiRTarBase microRNA Targets (Harmonizome)	0.00343648
hsa-miR-101-3p	DUSP1	CLL-specific (Down)	MiRTarBase microRNA Targets (Harmonizome)	0.00343648
hsa-miR-101-3p	FOS	CLL-specific (Down)	MiRTarBase microRNA Targets (Harmonizome)	0.00343648
hsa-miR-101-3p	JUN	CLL-specific (Down)	MiRTarBase microRNA Targets (Harmonizome)	0.00343648
hsa-miR-101-3p	LBR	CLL-specific (Down)	MiRTarBase microRNA Targets (Harmonizome)	0.00343648
hsa-miR-101-3p	PLAG1	CLL-specific (Down)	MiRTarBase microRNA Targets (Harmonizome)	0.00343648
hsa-miR-101-3p	PRPF38B	CLL-specific (Down)	MiRTarBase microRNA Targets (Harmonizome)	0.00343648
hsa-miR-101-3p	TGFBR1	CLL-specific (Down)	MiRTarBase microRNA Targets (Harmonizome)	0.00343648
hsa-miR-101-3p	UBE2B	CLL-specific (Down)	MiRTarBase microRNA Targets (Harmonizome)	0.00343648
hsa-miR-34a-5p	ADARB1	CLL-specific (Down)	MiRTarBase microRNA Targets (Harmonizome)	0.00343648
hsa-miR-34a-5p	ANXA4	CLL-specific (Down)	MiRTarBase microRNA Targets (Harmonizome)	0.00343648
hsa-miR-34a-5p	BIRC3	CLL-specific (Down)	MiRTarBase microRNA Targets (Harmonizome)	0.00343648
hsa-miR-34a-5p	CCNL1	CLL-specific (Down)	MiRTarBase microRNA Targets (Harmonizome)	0.00343648
hsa-miR-34a-5p	CD44	CLL-specific (Down)	MiRTarBase microRNA Targets (Harmonizome)	0.00343648
hsa-miR-34a-5p	CDK6	CLL-specific (Down)	MiRTarBase microRNA Targets (Harmonizome)	0.00343648
hsa-miR-34a-5p	CTNNB1	CLL-specific (Down)	MiRTarBase microRNA Targets (Harmonizome)	0.00343648
hsa-miR-34a-5p	DLL1	CLL-specific (Down)	MiRTarBase microRNA Targets (Harmonizome)	0.00343648
hsa-miR-34a-5p	DSP	CLL-specific (Down)	MiRTarBase microRNA Targets (Harmonizome)	0.00343648
hsa-miR-34a-5p	EPB41L2	CLL-specific (Down)	MiRTarBase microRNA Targets (Harmonizome)	0.00343648
hsa-miR-34a-5p	IGF1R	CLL-specific (Down)	MiRTarBase microRNA Targets (Harmonizome)	0.00343648
hsa-miR-34a-5p	LRRFIP1	CLL-specific (Down)	MiRTarBase microRNA Targets (Harmonizome)	0.00343648
hsa-miR-34a-5p	MYC	CLL-specific (Down)	MiRTarBase microRNA Targets (Harmonizome)	0.00343648
hsa-miR-34a-5p	NT5E	CLL-specific (Down)	MiRTarBase microRNA Targets (Harmonizome)	0.00343648
hsa-miR-34a-5p	SLC2A14	CLL-specific (Down)	MiRTarBase microRNA Targets (Harmonizome)	0.00343648
hsa-miR-34a-5p	SLC2A3	CLL-specific (Down)	MiRTarBase microRNA Targets (Harmonizome)	0.00343648
hsa-miR-34a-5p	SLC4A7	CLL-specific (Down)	MiRTarBase microRNA Targets (Harmonizome)	0.00343648
hsa-miR-34a-5p	TPD52	CLL-specific (Down)	MiRTarBase microRNA Targets (Harmonizome)	0.00343648
hsa-miR-34a-5p	VPS37B	CLL-specific (Down)	MiRTarBase microRNA Targets (Harmonizome)	0.00343648
hsa-miR-135a-5p	MYC	CLL-specific (Down)	MiRTarBase microRNA Targets (Harmonizome)	0.00572115
hsa-miR-135a-5p	NR3C2	CLL-specific (Down)	MiRTarBase microRNA Targets (Harmonizome)	0.00572115
hsa-miR-139-5p	FOS	CLL-specific (Down)	MiRTarBase microRNA Targets (Harmonizome)	0.00572115
hsa-miR-139-5p	IGF1R	CLL-specific (Down)	MiRTarBase microRNA Targets (Harmonizome)	0.00572115
hsa-miR-424-5p	CDK6	CLL-specific (Down)	MiRTarBase microRNA Targets (Harmonizome)	0.00647492
hsa-miR-424-5p	HIF1A	CLL-specific (Down)	MiRTarBase microRNA Targets (Harmonizome)	0.00647492
hsa-miR-424-5p	ITPR1	CLL-specific (Down)	MiRTarBase microRNA Targets (Harmonizome)	0.00647492
hsa-miR-424-5p	PLAG1	CLL-specific (Down)	MiRTarBase microRNA Targets (Harmonizome)	0.00647492
hsa-miR-424-5p	PNISR	CLL-specific (Down)	MiRTarBase microRNA Targets (Harmonizome)	0.00647492
hsa-miR-590-3p	ABHD17B	CLL-specific (Down)	MiRTarBase microRNA Targets (Harmonizome)	0.00647492
hsa-miR-590-3p	HSPA13	CLL-specific (Down)	MiRTarBase microRNA Targets (Harmonizome)	0.00647492
hsa-miR-590-3p	NRIP1	CLL-specific (Down)	MiRTarBase microRNA Targets (Harmonizome)	0.00647492
hsa-miR-590-3p	PLEKHA1	CLL-specific (Down)	MiRTarBase microRNA Targets (Harmonizome)	0.00647492
hsa-miR-590-3p	TAF1D	CLL-specific (Down)	MiRTarBase microRNA Targets (Harmonizome)	0.00647492
hsa-miR-590-3p	USP6NL	CLL-specific (Down)	MiRTarBase microRNA Targets (Harmonizome)	0.00647492
hsa-miR-375	AKAP7	CLL-specific (Down)	MiRTarBase microRNA Targets (Harmonizome)	0.00649338
hsa-miR-375	BCL2L11	CLL-specific (Down)	MiRTarBase microRNA Targets (Harmonizome)	0.00649338
hsa-miR-375	BIRC3	CLL-specific (Down)	MiRTarBase microRNA Targets (Harmonizome)	0.00649338
hsa-miR-375	CCDC59	CLL-specific (Down)	MiRTarBase microRNA Targets (Harmonizome)	0.00649338
hsa-miR-375	CHPT1	CLL-specific (Down)	MiRTarBase microRNA Targets (Harmonizome)	0.00649338
hsa-miR-375	CKAP2	CLL-specific (Down)	MiRTarBase microRNA Targets (Harmonizome)	0.00649338
hsa-miR-375	DOK7	CLL-specific (Down)	MiRTarBase microRNA Targets (Harmonizome)	0.00649338
hsa-miR-375	ELL2	CLL-specific (Down)	MiRTarBase microRNA Targets (Harmonizome)	0.00649338
hsa-miR-375	ENAH	CLL-specific (Down)	MiRTarBase microRNA Targets (Harmonizome)	0.00649338
hsa-miR-375	HERPUD1	CLL-specific (Down)	MiRTarBase microRNA Targets (Harmonizome)	0.00649338
hsa-miR-375	MAP3K8	CLL-specific (Down)	MiRTarBase microRNA Targets (Harmonizome)	0.00649338
hsa-miR-375	MREG	CLL-specific (Down)	MiRTarBase microRNA Targets (Harmonizome)	0.00649338
hsa-miR-375	PDK1	CLL-specific (Down)	MiRTarBase microRNA Targets (Harmonizome)	0.00649338
hsa-miR-375	PLAG1	CLL-specific (Down)	MiRTarBase microRNA Targets (Harmonizome)	0.00649338
hsa-miR-375	SAMD4A	CLL-specific (Down)	MiRTarBase microRNA Targets (Harmonizome)	0.00649338
hsa-miR-375	ZFP36L2	CLL-specific (Down)	MiRTarBase microRNA Targets (Harmonizome)	0.00649338
hsa-miR-15b-5p	B4GALT1	CLL-specific (Down)	MiRTarBase microRNA Targets (Harmonizome)	0.00709439
hsa-miR-15b-5p	CD44	CLL-specific (Down)	MiRTarBase microRNA Targets (Harmonizome)	0.00709439
hsa-miR-15b-5p	ETNK1	CLL-specific (Down)	MiRTarBase microRNA Targets (Harmonizome)	0.00709439
hsa-miR-15b-5p	JAK1	CLL-specific (Down)	MiRTarBase microRNA Targets (Harmonizome)	0.00709439
hsa-miR-15b-5p	MARCKS	CLL-specific (Down)	MiRTarBase microRNA Targets (Harmonizome)	0.00709439
hsa-miR-15b-5p	NRIP1	CLL-specific (Down)	MiRTarBase microRNA Targets (Harmonizome)	0.00709439
hsa-miR-15b-5p	PIK3C2B	CLL-specific (Down)	MiRTarBase microRNA Targets (Harmonizome)	0.00709439
hsa-miR-15b-5p	TPD52	CLL-specific (Down)	MiRTarBase microRNA Targets (Harmonizome)	0.00709439
hsa-miR-15b-5p	TSPAN3	CLL-specific (Down)	MiRTarBase microRNA Targets (Harmonizome)	0.00709439
hsa-miR-378a-5p	BRAF	CLL-specific (Down)	MiRTarBase microRNA Targets (Harmonizome)	0.00749954
hsa-miR-378a-5p	ETNK1	CLL-specific (Down)	MiRTarBase microRNA Targets (Harmonizome)	0.00749954
hsa-miR-378a-5p	ING3	CLL-specific (Down)	MiRTarBase microRNA Targets (Harmonizome)	0.00749954
hsa-miR-378a-5p	IQSEC1	CLL-specific (Down)	MiRTarBase microRNA Targets (Harmonizome)	0.00749954
hsa-miR-378a-5p	MYO1B	CLL-specific (Down)	MiRTarBase microRNA Targets (Harmonizome)	0.00749954
hsa-miR-383-5p	IGF1R	CLL-specific (Down)	MiRTarBase microRNA Targets (Harmonizome)	0.0086022
hsa-miR-383-5p	IRF1	CLL-specific (Down)	MiRTarBase microRNA Targets (Harmonizome)	0.0086022
hsa-miR-32-5p	ARRDC4	CLL-specific (Down)	MiRTarBase microRNA Targets (Harmonizome)	0.0119164
hsa-miR-32-5p	BCL2L11	CLL-specific (Down)	MiRTarBase microRNA Targets (Harmonizome)	0.0119164
hsa-miR-32-5p	DNAJB9	CLL-specific (Down)	MiRTarBase microRNA Targets (Harmonizome)	0.0119164
hsa-miR-32-5p	GRAMD4	CLL-specific (Down)	MiRTarBase microRNA Targets (Harmonizome)	0.0119164
hsa-miR-32-5p	ITPR1	CLL-specific (Down)	MiRTarBase microRNA Targets (Harmonizome)	0.0119164
hsa-miR-32-5p	PLEKHA1	CLL-specific (Down)	MiRTarBase microRNA Targets (Harmonizome)	0.0119164
hsa-miR-32-5p	SIK1	CLL-specific (Down)	MiRTarBase microRNA Targets (Harmonizome)	0.0119164
hsa-miR-32-5p	TRIO	CLL-specific (Down)	MiRTarBase microRNA Targets (Harmonizome)	0.0119164
hsa-miR-200a-3p	CTNNB1	CLL-specific (Down)	MiRTarBase microRNA Targets (Harmonizome)	0.0125066
hsa-miR-200a-3p	PDCD4	CLL-specific (Down)	MiRTarBase microRNA Targets (Harmonizome)	0.0125066
hsa-miR-200a-3p	RAB30	CLL-specific (Down)	MiRTarBase microRNA Targets (Harmonizome)	0.0125066
hsa-miR-200a-3p	SMAD3	CLL-specific (Down)	MiRTarBase microRNA Targets (Harmonizome)	0.0125066
hsa-miR-199b-5p	HES1	CLL-specific (Down)	MiRTarBase microRNA Targets (Harmonizome)	0.0126628
hsa-miR-199b-5p	HIF1A	CLL-specific (Down)	MiRTarBase microRNA Targets (Harmonizome)	0.0126628
hsa-miR-374b-5p	FAM126A	CLL-specific (Down)	MiRTarBase microRNA Targets (Harmonizome)	0.0130167
hsa-miR-374b-5p	HSPA13	CLL-specific (Down)	MiRTarBase microRNA Targets (Harmonizome)	0.0130167
hsa-miR-374b-5p	IRS2	CLL-specific (Down)	MiRTarBase microRNA Targets (Harmonizome)	0.0130167
hsa-miR-374b-5p	MAP3K8	CLL-specific (Down)	MiRTarBase microRNA Targets (Harmonizome)	0.0130167
hsa-miR-374b-5p	PELI1	CLL-specific (Down)	MiRTarBase microRNA Targets (Harmonizome)	0.0130167
hsa-miR-93-5p	ADARB1	CLL-specific (Down)	MiRTarBase microRNA Targets (Harmonizome)	0.0134808
hsa-miR-93-5p	ARHGAP32	CLL-specific (Down)	MiRTarBase microRNA Targets (Harmonizome)	0.0134808
hsa-miR-93-5p	BTG3	CLL-specific (Down)	MiRTarBase microRNA Targets (Harmonizome)	0.0134808
hsa-miR-93-5p	GNB4	CLL-specific (Down)	MiRTarBase microRNA Targets (Harmonizome)	0.0134808
hsa-miR-93-5p	HERPUD1	CLL-specific (Down)	MiRTarBase microRNA Targets (Harmonizome)	0.0134808
hsa-miR-93-5p	IRF1	CLL-specific (Down)	MiRTarBase microRNA Targets (Harmonizome)	0.0134808
hsa-miR-93-5p	JUN	CLL-specific (Down)	MiRTarBase microRNA Targets (Harmonizome)	0.0134808
hsa-miR-93-5p	MYLIP	CLL-specific (Down)	MiRTarBase microRNA Targets (Harmonizome)	0.0134808
hsa-miR-93-5p	PLEKHA1	CLL-specific (Down)	MiRTarBase microRNA Targets (Harmonizome)	0.0134808
hsa-miR-93-5p	PPP1R15B	CLL-specific (Down)	MiRTarBase microRNA Targets (Harmonizome)	0.0134808
hsa-miR-93-5p	PRKACB	CLL-specific (Down)	MiRTarBase microRNA Targets (Harmonizome)	0.0134808
hsa-miR-93-5p	TP53INP1	CLL-specific (Down)	MiRTarBase microRNA Targets (Harmonizome)	0.0134808
hsa-miR-93-5p	YOD1	CLL-specific (Down)	MiRTarBase microRNA Targets (Harmonizome)	0.0134808
hsa-miR-93-5p	YTHDC1	CLL-specific (Down)	MiRTarBase microRNA Targets (Harmonizome)	0.0134808
hsa-miR-93-5p	ZMIZ1	CLL-specific (Down)	MiRTarBase microRNA Targets (Harmonizome)	0.0134808
hsa-miR-17-5p	ADARB1	CLL-specific (Down)	MiRTarBase microRNA Targets (Harmonizome)	0.0138831
hsa-miR-17-5p	BCL2L11	CLL-specific (Down)	MiRTarBase microRNA Targets (Harmonizome)	0.0138831
hsa-miR-17-5p	EPB41L2	CLL-specific (Down)	MiRTarBase microRNA Targets (Harmonizome)	0.0138831
hsa-miR-17-5p	JAK1	CLL-specific (Down)	MiRTarBase microRNA Targets (Harmonizome)	0.0138831
hsa-miR-17-5p	LPIN1	CLL-specific (Down)	MiRTarBase microRNA Targets (Harmonizome)	0.0138831
hsa-miR-17-5p	MAP3K8	CLL-specific (Down)	MiRTarBase microRNA Targets (Harmonizome)	0.0138831
hsa-miR-17-5p	MORF4L2	CLL-specific (Down)	MiRTarBase microRNA Targets (Harmonizome)	0.0138831
hsa-miR-17-5p	MYC	CLL-specific (Down)	MiRTarBase microRNA Targets (Harmonizome)	0.0138831
hsa-miR-17-5p	PELI1	CLL-specific (Down)	MiRTarBase microRNA Targets (Harmonizome)	0.0138831
hsa-miR-17-5p	PLAG1	CLL-specific (Down)	MiRTarBase microRNA Targets (Harmonizome)	0.0138831
hsa-miR-17-5p	SMAD3	CLL-specific (Down)	MiRTarBase microRNA Targets (Harmonizome)	0.0138831
hsa-miR-17-5p	SOX4	CLL-specific (Down)	MiRTarBase microRNA Targets (Harmonizome)	0.0138831
hsa-miR-183-5p	ARHGAP32	CLL-specific (Down)	MiRTarBase microRNA Targets (Harmonizome)	0.0138831
hsa-miR-183-5p	CR1	CLL-specific (Down)	MiRTarBase microRNA Targets (Harmonizome)	0.0138831
hsa-miR-183-5p	EGR1	CLL-specific (Down)	MiRTarBase microRNA Targets (Harmonizome)	0.0138831
hsa-miR-183-5p	GUCD1	CLL-specific (Down)	MiRTarBase microRNA Targets (Harmonizome)	0.0138831
hsa-miR-183-5p	HINT1	CLL-specific (Down)	MiRTarBase microRNA Targets (Harmonizome)	0.0138831
hsa-miR-183-5p	IGF1R	CLL-specific (Down)	MiRTarBase microRNA Targets (Harmonizome)	0.0138831
hsa-miR-183-5p	KLHL24	CLL-specific (Down)	MiRTarBase microRNA Targets (Harmonizome)	0.0138831
hsa-miR-183-5p	PDCD4	CLL-specific (Down)	MiRTarBase microRNA Targets (Harmonizome)	0.0138831
hsa-miR-183-5p	SLC2A3	CLL-specific (Down)	MiRTarBase microRNA Targets (Harmonizome)	0.0138831
hsa-miR-18a-5p	B4GALT1	CLL-specific (Down)	MiRTarBase microRNA Targets (Harmonizome)	0.0139492
hsa-miR-18a-5p	CCNL1	CLL-specific (Down)	MiRTarBase microRNA Targets (Harmonizome)	0.0139492
hsa-miR-18a-5p	HIF1A	CLL-specific (Down)	MiRTarBase microRNA Targets (Harmonizome)	0.0139492
hsa-miR-18a-5p	PCNP	CLL-specific (Down)	MiRTarBase microRNA Targets (Harmonizome)	0.0139492
hsa-miR-18a-5p	SMAD3	CLL-specific (Down)	MiRTarBase microRNA Targets (Harmonizome)	0.0139492
hsa-miR-18a-5p	TSC22D3	CLL-specific (Down)	MiRTarBase microRNA Targets (Harmonizome)	0.0139492
hsa-miR-18a-5p	ZFP36L2	CLL-specific (Down)	MiRTarBase microRNA Targets (Harmonizome)	0.0139492
hsa-miR-18a-5p	ZNF711	CLL-specific (Down)	MiRTarBase microRNA Targets (Harmonizome)	0.0139492
hsa-miR-199a-5p	CCNL1	CLL-specific (Down)	MiRTarBase microRNA Targets (Harmonizome)	0.0139492
hsa-miR-199a-5p	JUNB	CLL-specific (Down)	MiRTarBase microRNA Targets (Harmonizome)	0.0139492
hsa-miR-199a-5p	MED6	CLL-specific (Down)	MiRTarBase microRNA Targets (Harmonizome)	0.0139492
hsa-miR-146a-5p	BCL2A1	CLL-specific (Down)	MiRTarBase microRNA Targets (Harmonizome)	0.0143628
hsa-miR-146a-5p	CCR9	CLL-specific (Down)	MiRTarBase microRNA Targets (Harmonizome)	0.0143628
hsa-miR-146a-5p	CXCR4	CLL-specific (Down)	MiRTarBase microRNA Targets (Harmonizome)	0.0143628
hsa-miR-146a-5p	IFI44L	CLL-specific (Down)	MiRTarBase microRNA Targets (Harmonizome)	0.0143628
hsa-miR-146a-5p	IFIT5	CLL-specific (Down)	MiRTarBase microRNA Targets (Harmonizome)	0.0143628
hsa-miR-30a-5p	CD44	CLL-specific (Down)	MiRTarBase microRNA Targets (Harmonizome)	0.0147198
hsa-miR-30a-5p	CTNNB1	CLL-specific (Down)	MiRTarBase microRNA Targets (Harmonizome)	0.0147198
hsa-miR-30a-5p	DDX50	CLL-specific (Down)	MiRTarBase microRNA Targets (Harmonizome)	0.0147198
hsa-miR-30a-5p	EIF1	CLL-specific (Down)	MiRTarBase microRNA Targets (Harmonizome)	0.0147198
hsa-miR-30a-5p	HNRNPA1	CLL-specific (Down)	MiRTarBase microRNA Targets (Harmonizome)	0.0147198
hsa-miR-30a-5p	IGF1R	CLL-specific (Down)	MiRTarBase microRNA Targets (Harmonizome)	0.0147198
hsa-miR-30a-5p	JUN	CLL-specific (Down)	MiRTarBase microRNA Targets (Harmonizome)	0.0147198
hsa-miR-30a-5p	JUP	CLL-specific (Down)	MiRTarBase microRNA Targets (Harmonizome)	0.0147198
hsa-miR-30a-5p	LRRFIP1	CLL-specific (Down)	MiRTarBase microRNA Targets (Harmonizome)	0.0147198
hsa-miR-30a-5p	NT5E	CLL-specific (Down)	MiRTarBase microRNA Targets (Harmonizome)	0.0147198
hsa-miR-30a-5p	PTP4A1	CLL-specific (Down)	MiRTarBase microRNA Targets (Harmonizome)	0.0147198
hsa-miR-30a-5p	PTPRK	CLL-specific (Down)	MiRTarBase microRNA Targets (Harmonizome)	0.0147198
hsa-miR-30a-5p	RUNX2	CLL-specific (Down)	MiRTarBase microRNA Targets (Harmonizome)	0.0147198
hsa-miR-30a-5p	SLC4A7	CLL-specific (Down)	MiRTarBase microRNA Targets (Harmonizome)	0.0147198
hsa-miR-30a-5p	TRIO	CLL-specific (Down)	MiRTarBase microRNA Targets (Harmonizome)	0.0147198
hsa-miR-223-3p	IGF1R	CLL-specific (Down)	MiRTarBase microRNA Targets (Harmonizome)	0.0148996
hsa-miR-223-3p	LMO2	CLL-specific (Down)	MiRTarBase microRNA Targets (Harmonizome)	0.0148996
hsa-miR-223-3p	SCARB1	CLL-specific (Down)	MiRTarBase microRNA Targets (Harmonizome)	0.0148996
hsa-miR-27a-3p	DUSP5	CLL-specific (Down)	MiRTarBase microRNA Targets (Harmonizome)	0.0169031
hsa-miR-27a-3p	LBR	CLL-specific (Down)	MiRTarBase microRNA Targets (Harmonizome)	0.0169031
hsa-miR-27a-3p	PLAG1	CLL-specific (Down)	MiRTarBase microRNA Targets (Harmonizome)	0.0169031
hsa-miR-27a-3p	RPS24	CLL-specific (Down)	MiRTarBase microRNA Targets (Harmonizome)	0.0169031
hsa-miR-27a-3p	THRB	CLL-specific (Down)	MiRTarBase microRNA Targets (Harmonizome)	0.0169031
hsa-miR-27a-3p	ZBTB10	CLL-specific (Down)	MiRTarBase microRNA Targets (Harmonizome)	0.0169031
hsa-let-7a-5p	BCL2L11	CLL-specific (Down)	MiRTarBase microRNA Targets (Harmonizome)	0.0183286
hsa-let-7a-5p	CD55	CLL-specific (Down)	MiRTarBase microRNA Targets (Harmonizome)	0.0183286
hsa-let-7a-5p	CDK6	CLL-specific (Down)	MiRTarBase microRNA Targets (Harmonizome)	0.0183286
hsa-let-7a-5p	IL6	CLL-specific (Down)	MiRTarBase microRNA Targets (Harmonizome)	0.0183286
hsa-let-7a-5p	MYC	CLL-specific (Down)	MiRTarBase microRNA Targets (Harmonizome)	0.0183286
hsa-let-7a-5p	PTP4A1	CLL-specific (Down)	MiRTarBase microRNA Targets (Harmonizome)	0.0183286
hsa-let-7a-5p	RPS24	CLL-specific (Down)	MiRTarBase microRNA Targets (Harmonizome)	0.0183286
hsa-let-7a-5p	SEL1L3	CLL-specific (Down)	MiRTarBase microRNA Targets (Harmonizome)	0.0183286
hsa-let-7a-5p	SIK1	CLL-specific (Down)	MiRTarBase microRNA Targets (Harmonizome)	0.0183286
hsa-let-7a-5p	SNX2	CLL-specific (Down)	MiRTarBase microRNA Targets (Harmonizome)	0.0183286
hsa-let-7a-5p	TRIO	CLL-specific (Down)	MiRTarBase microRNA Targets (Harmonizome)	0.0183286
hsa-let-7a-5p	TSPAN3	CLL-specific (Down)	MiRTarBase microRNA Targets (Harmonizome)	0.0183286
hsa-miR-29c-3p	CDK6	CLL-specific (Down)	MiRTarBase microRNA Targets (Harmonizome)	0.0196162
hsa-miR-29c-3p	GNB4	CLL-specific (Down)	MiRTarBase microRNA Targets (Harmonizome)	0.0196162
hsa-miR-29c-3p	JUN	CLL-specific (Down)	MiRTarBase microRNA Targets (Harmonizome)	0.0196162
hsa-miR-29c-3p	PLAG1	CLL-specific (Down)	MiRTarBase microRNA Targets (Harmonizome)	0.0196162
hsa-miR-29c-3p	RAB30	CLL-specific (Down)	MiRTarBase microRNA Targets (Harmonizome)	0.0196162
hsa-miR-29c-3p	ZBTB10	CLL-specific (Down)	MiRTarBase microRNA Targets (Harmonizome)	0.0196162
hsa-let-7d-5p	ARRDC4	CLL-specific (Down)	MiRTarBase microRNA Targets (Harmonizome)	0.0220872
hsa-let-7d-5p	IGF1R	CLL-specific (Down)	MiRTarBase microRNA Targets (Harmonizome)	0.0220872
hsa-let-7d-5p	LBR	CLL-specific (Down)	MiRTarBase microRNA Targets (Harmonizome)	0.0220872
hsa-let-7d-5p	PCNP	CLL-specific (Down)	MiRTarBase microRNA Targets (Harmonizome)	0.0220872
hsa-let-7d-5p	SREK1	CLL-specific (Down)	MiRTarBase microRNA Targets (Harmonizome)	0.0220872
hsa-let-7d-5p	TGFBR1	CLL-specific (Down)	MiRTarBase microRNA Targets (Harmonizome)	0.0220872
hsa-miR-374a-5p	FAM126A	CLL-specific (Down)	MiRTarBase microRNA Targets (Harmonizome)	0.0288233
hsa-miR-374a-5p	HMGB2	CLL-specific (Down)	MiRTarBase microRNA Targets (Harmonizome)	0.0288233
hsa-miR-148a-3p	ADARB1	CLL-specific (Down)	MiRTarBase microRNA Targets (Harmonizome)	0.0288233
hsa-miR-148a-3p	BTBD3	CLL-specific (Down)	MiRTarBase microRNA Targets (Harmonizome)	0.0288233
hsa-miR-148a-3p	LBR	CLL-specific (Down)	MiRTarBase microRNA Targets (Harmonizome)	0.0288233
hsa-miR-148a-3p	PRNP	CLL-specific (Down)	MiRTarBase microRNA Targets (Harmonizome)	0.0288233
hsa-miR-148a-3p	SLC2A3	CLL-specific (Down)	MiRTarBase microRNA Targets (Harmonizome)	0.0288233
hsa-miR-34b-5p	CDK6	CLL-specific (Down)	MiRTarBase microRNA Targets (Harmonizome)	0.034355
hsa-miR-34b-5p	MYC	CLL-specific (Down)	MiRTarBase microRNA Targets (Harmonizome)	0.034355
hsa-miR-128-3p	B4GALT1	CLL-specific (Down)	MiRTarBase microRNA Targets (Harmonizome)	0.035345
hsa-miR-128-3p	ITPR1	CLL-specific (Down)	MiRTarBase microRNA Targets (Harmonizome)	0.035345
hsa-miR-128-3p	JAK1	CLL-specific (Down)	MiRTarBase microRNA Targets (Harmonizome)	0.035345
hsa-miR-128-3p	LBR	CLL-specific (Down)	MiRTarBase microRNA Targets (Harmonizome)	0.035345
hsa-miR-128-3p	MOB3B	CLL-specific (Down)	MiRTarBase microRNA Targets (Harmonizome)	0.035345
hsa-miR-128-3p	PIK3C2B	CLL-specific (Down)	MiRTarBase microRNA Targets (Harmonizome)	0.035345
hsa-miR-128-3p	PLAG1	CLL-specific (Down)	MiRTarBase microRNA Targets (Harmonizome)	0.035345
hsa-miR-128-3p	RPS24	CLL-specific (Down)	MiRTarBase microRNA Targets (Harmonizome)	0.035345
hsa-miR-128-3p	TGFBR1	CLL-specific (Down)	MiRTarBase microRNA Targets (Harmonizome)	0.035345
hsa-miR-128-3p	TSPAN13	CLL-specific (Down)	MiRTarBase microRNA Targets (Harmonizome)	0.035345
hsa-miR-197-3p	HNRNPA1	CLL-specific (Down)	MiRTarBase microRNA Targets (Harmonizome)	0.0363999
hsa-miR-197-3p	MPP6	CLL-specific (Down)	MiRTarBase microRNA Targets (Harmonizome)	0.0363999
hsa-miR-197-3p	PDCD4	CLL-specific (Down)	MiRTarBase microRNA Targets (Harmonizome)	0.0363999
hsa-miR-197-3p	PHF20	CLL-specific (Down)	MiRTarBase microRNA Targets (Harmonizome)	0.0363999
hsa-miR-197-3p	SPG20	CLL-specific (Down)	MiRTarBase microRNA Targets (Harmonizome)	0.0363999
hsa-miR-197-3p	THEMIS2	CLL-specific (Down)	MiRTarBase microRNA Targets (Harmonizome)	0.0363999
hsa-miR-197-3p	TSPAN3	CLL-specific (Down)	MiRTarBase microRNA Targets (Harmonizome)	0.0363999
hsa-miR-365a-3p	IL6	CLL-specific (Down)	MiRTarBase microRNA Targets (Harmonizome)	0.0441963
hsa-miR-365a-3p	KLHL15	CLL-specific (Down)	MiRTarBase microRNA Targets (Harmonizome)	0.0441963
hsa-miR-365a-3p	OSBP	CLL-specific (Down)	MiRTarBase microRNA Targets (Harmonizome)	0.0441963

## Sheet: CLL_specific_Down__nodes
Node	Overlap_k	GeneSet_n	Targets_in_Universe_K	Enrichment	P_value	FDR_BH	NodeType	Gene_Set	Direction
hsa-miR-98-5p	28	362	458	3.74733	2.49509e-09	3.44323e-07	miRNA	CLL-specific (Down)
hsa-miR-19b-3p	19	362	241	4.83243	1.83051e-08	1.26305e-06	miRNA	CLL-specific (Down)
hsa-miR-335-5p	72	362	2299	1.91965	4.13525e-08	1.90221e-06	miRNA	CLL-specific (Down)
hsa-miR-340-5p	13	362	119	6.69616	7.70232e-08	2.6573e-06	miRNA	CLL-specific (Down)
hsa-miR-21-5p	25	362	477	3.21256	3.4991e-07	9.65751e-06	miRNA	CLL-specific (Down)
hsa-miR-181a-5p	16	362	224	4.37826	9.29424e-07	2.13767e-05	miRNA	CLL-specific (Down)
hsa-miR-215-5p	29	362	667	2.66503	1.87378e-06	3.69402e-05	miRNA	CLL-specific (Down)
hsa-miR-192-5p	33	362	880	2.29858	8.6144e-06	0.000148598	miRNA	CLL-specific (Down)
hsa-miR-155-5p	28	362	688	2.49459	9.76146e-06	0.000149676	miRNA	CLL-specific (Down)
hsa-miR-199a-3p	4	362	13	18.8602	4.43407e-05	0.000611901	miRNA	CLL-specific (Down)
hsa-miR-191-5p	6	362	42	8.75651	5.77934e-05	0.000725044	miRNA	CLL-specific (Down)
hsa-miR-124-3p	39	362	1238	1.93096	6.72212e-05	0.000773044	miRNA	CLL-specific (Down)
hsa-miR-130b-3p	13	362	241	3.3064	0.000177506	0.0018843	miRNA	CLL-specific (Down)
hsa-miR-107	6	362	53	6.93912	0.000217547	0.00214439	miRNA	CLL-specific (Down)
hsa-miR-24-3p	14	362	296	2.89912	0.000390619	0.00343648	miRNA	CLL-specific (Down)
hsa-miR-101-3p	10	362	166	3.6925	0.000413209	0.00343648	miRNA	CLL-specific (Down)
hsa-miR-34a-5p	18	362	446	2.47381	0.000423335	0.00343648	miRNA	CLL-specific (Down)
hsa-miR-135a-5p	2	362	3	40.8637	0.000787694	0.00572115	miRNA	CLL-specific (Down)
hsa-miR-139-5p	2	362	3	40.8637	0.000787694	0.00572115	miRNA	CLL-specific (Down)
hsa-miR-424-5p	5	362	47	6.52081	0.000982649	0.00647492	miRNA	CLL-specific (Down)
hsa-miR-590-3p	6	362	70	5.25391	0.000985314	0.00647492	miRNA	CLL-specific (Down)
hsa-miR-375	16	362	403	2.43357	0.00103518	0.00649338	miRNA	CLL-specific (Down)
hsa-miR-15b-5p	9	362	158	3.49152	0.0011824	0.00709439	miRNA	CLL-specific (Down)
hsa-miR-378a-5p	5	362	50	6.12956	0.00130427	0.00749954	miRNA	CLL-specific (Down)
hsa-miR-383-5p	2	362	4	30.6478	0.00155837	0.0086022	miRNA	CLL-specific (Down)
hsa-miR-32-5p	8	362	141	3.47776	0.00224512	0.0119164	miRNA	CLL-specific (Down)
hsa-miR-200a-3p	4	362	35	7.00521	0.00244695	0.0125066	miRNA	CLL-specific (Down)
hsa-miR-199b-5p	2	362	5	24.5182	0.00256926	0.0126628	miRNA	CLL-specific (Down)
hsa-miR-374b-5p	5	362	59	5.19454	0.0027354	0.0130167	miRNA	CLL-specific (Down)
hsa-miR-93-5p	15	362	406	2.26462	0.0029306	0.0134808	miRNA	CLL-specific (Down)
hsa-miR-17-5p	12	362	291	2.52765	0.00313927	0.0138831	miRNA	CLL-specific (Down)
hsa-miR-183-5p	9	362	183	3.01454	0.00321927	0.0138831	miRNA	CLL-specific (Down)
hsa-miR-18a-5p	8	362	151	3.24745	0.00342501	0.0139492	miRNA	CLL-specific (Down)
hsa-miR-199a-5p	3	362	19	9.67825	0.00343677	0.0139492	miRNA	CLL-specific (Down)
hsa-miR-146a-5p	5	362	63	4.86473	0.00364273	0.0143628	miRNA	CLL-specific (Down)
hsa-miR-30a-5p	15	362	418	2.1996	0.00383994	0.0147198	miRNA	CLL-specific (Down)
hsa-miR-223-3p	3	362	20	9.19434	0.00399482	0.0148996	miRNA	CLL-specific (Down)
hsa-miR-27a-3p	6	362	95	3.8713	0.00465448	0.0169031	miRNA	CLL-specific (Down)
hsa-let-7a-5p	12	362	310	2.37273	0.00517982	0.0183286	miRNA	CLL-specific (Down)
hsa-miR-29c-3p	6	362	99	3.71488	0.00568585	0.0196162	miRNA	CLL-specific (Down)
hsa-let-7d-5p	6	362	102	3.60562	0.00656215	0.0220872	miRNA	CLL-specific (Down)
hsa-miR-374a-5p	2	362	9	13.6212	0.00885792	0.0288233	miRNA	CLL-specific (Down)
hsa-miR-148a-3p	5	362	78	3.9292	0.00898118	0.0288233	miRNA	CLL-specific (Down)
hsa-miR-34b-5p	2	362	10	12.2591	0.0109538	0.034355	miRNA	CLL-specific (Down)
hsa-miR-128-3p	10	362	263	2.33063	0.0115255	0.035345	miRNA	CLL-specific (Down)
hsa-miR-197-3p	7	362	151	2.84152	0.0121333	0.0363999	miRNA	CLL-specific (Down)
hsa-miR-365a-3p	3	362	32	5.74646	0.0150524	0.0441963	miRNA	CLL-specific (Down)
ABHD17B							Gene	CLL-specific (Down)	Down
ADARB1							Gene	CLL-specific (Down)	Down
ADD2							Gene	CLL-specific (Down)	Down
AKAP7							Gene	CLL-specific (Down)	Down
ANXA4							Gene	CLL-specific (Down)	Down
ARAP2							Gene	CLL-specific (Down)	Down
AREG							Gene	CLL-specific (Down)	Down
ARHGAP32							Gene	CLL-specific (Down)	Down
ARRDC4							Gene	CLL-specific (Down)	Down
ASPH							Gene	CLL-specific (Down)	Down
AUTS2							Gene	CLL-specific (Down)	Down
B4GALT1							Gene	CLL-specific (Down)	Down
BACH1							Gene	CLL-specific (Down)	Down
BASP1							Gene	CLL-specific (Down)	Down
BCL2A1							Gene	CLL-specific (Down)	Down
BCL2L11							Gene	CLL-specific (Down)	Down
BCL7A							Gene	CLL-specific (Down)	Down
BHLHE41							Gene	CLL-specific (Down)	Down
BIRC3							Gene	CLL-specific (Down)	Down
BRAF							Gene	CLL-specific (Down)	Down
BTBD3							Gene	CLL-specific (Down)	Down
BTG3							Gene	CLL-specific (Down)	Down
CCDC59							Gene	CLL-specific (Down)	Down
CCNL1							Gene	CLL-specific (Down)	Down
CCR9							Gene	CLL-specific (Down)	Down
CD22							Gene	CLL-specific (Down)	Down
CD38							Gene	CLL-specific (Down)	Down
CD44							Gene	CLL-specific (Down)	Down
CD55							Gene	CLL-specific (Down)	Down
CD69							Gene	CLL-specific (Down)	Down
CD83							Gene	CLL-specific (Down)	Down
CDK6							Gene	CLL-specific (Down)	Down
CHMP2B							Gene	CLL-specific (Down)	Down
CHPT1							Gene	CLL-specific (Down)	Down
CKAP2							Gene	CLL-specific (Down)	Down
CLIP2							Gene	CLL-specific (Down)	Down
CMTM7							Gene	CLL-specific (Down)	Down
COBLL1							Gene	CLL-specific (Down)	Down
CORO2B							Gene	CLL-specific (Down)	Down
CR1							Gene	CLL-specific (Down)	Down
CSGALNACT1							Gene	CLL-specific (Down)	Down
CTNNB1							Gene	CLL-specific (Down)	Down
CXCR4							Gene	CLL-specific (Down)	Down
CYTIP							Gene	CLL-specific (Down)	Down
DDIT4							Gene	CLL-specific (Down)	Down
DDX50							Gene	CLL-specific (Down)	Down
DENND3							Gene	CLL-specific (Down)	Down
DIRAS1							Gene	CLL-specific (Down)	Down
DLL1							Gene	CLL-specific (Down)	Down
DNAJB9							Gene	CLL-specific (Down)	Down
DOK7							Gene	CLL-specific (Down)	Down
DSE							Gene	CLL-specific (Down)	Down
DSP							Gene	CLL-specific (Down)	Down
DTX4							Gene	CLL-specific (Down)	Down
DUSP1							Gene	CLL-specific (Down)	Down
DUSP5							Gene	CLL-specific (Down)	Down
EAF2							Gene	CLL-specific (Down)	Down
EBF1							Gene	CLL-specific (Down)	Down
EGR1							Gene	CLL-specific (Down)	Down
EIF1							Gene	CLL-specific (Down)	Down
EIF2AK3							Gene	CLL-specific (Down)	Down
ELL2							Gene	CLL-specific (Down)	Down
ENAH							Gene	CLL-specific (Down)	Down
EPB41L2							Gene	CLL-specific (Down)	Down
EPC1							Gene	CLL-specific (Down)	Down
ETNK1							Gene	CLL-specific (Down)	Down
FAM126A							Gene	CLL-specific (Down)	Down
FAM134B							Gene	CLL-specific (Down)	Down
FAM46C							Gene	CLL-specific (Down)	Down
FAM49A							Gene	CLL-specific (Down)	Down
FAM84B							Gene	CLL-specific (Down)	Down
FOS							Gene	CLL-specific (Down)	Down
GCNT1							Gene	CLL-specific (Down)	Down
GEN1							Gene	CLL-specific (Down)	Down
GNB4							Gene	CLL-specific (Down)	Down
GRAMD4							Gene	CLL-specific (Down)	Down
GUCD1							Gene	CLL-specific (Down)	Down
HERPUD1							Gene	CLL-specific (Down)	Down
HES1							Gene	CLL-specific (Down)	Down
HIF1A							Gene	CLL-specific (Down)	Down
HINT1							Gene	CLL-specific (Down)	Down
HMGB2							Gene	CLL-specific (Down)	Down
HNRNPA1							Gene	CLL-specific (Down)	Down
HSPA13							Gene	CLL-specific (Down)	Down
IFI44L							Gene	CLL-specific (Down)	Down
IFIT5							Gene	CLL-specific (Down)	Down
IFNGR1							Gene	CLL-specific (Down)	Down
IGF1R							Gene	CLL-specific (Down)	Down
IGLC1							Gene	CLL-specific (Down)	Down
IGLV1-44							Gene	CLL-specific (Down)	Down
IL13RA1							Gene	CLL-specific (Down)	Down
IL15							Gene	CLL-specific (Down)	Down
IL6							Gene	CLL-specific (Down)	Down
IMPACT							Gene	CLL-specific (Down)	Down
ING3							Gene	CLL-specific (Down)	Down
IQSEC1							Gene	CLL-specific (Down)	Down
IRF1							Gene	CLL-specific (Down)	Down
IRS2							Gene	CLL-specific (Down)	Down
ITPR1							Gene	CLL-specific (Down)	Down
JAK1							Gene	CLL-specific (Down)	Down
JUN							Gene	CLL-specific (Down)	Down
JUNB							Gene	CLL-specific (Down)	Down
JUP							Gene	CLL-specific (Down)	Down
KBTBD2							Gene	CLL-specific (Down)	Down
KCNH8							Gene	CLL-specific (Down)	Down
KDM7A							Gene	CLL-specific (Down)	Down
KLF3							Gene	CLL-specific (Down)	Down
KLF7							Gene	CLL-specific (Down)	Down
KLHL15							Gene	CLL-specific (Down)	Down
KLHL24							Gene	CLL-specific (Down)	Down
LAT2							Gene	CLL-specific (Down)	Down
LBR							Gene	CLL-specific (Down)	Down
LGMN							Gene	CLL-specific (Down)	Down
LMO2							Gene	CLL-specific (Down)	Down
LPIN1							Gene	CLL-specific (Down)	Down
LRRFIP1							Gene	CLL-specific (Down)	Down
MAFF							Gene	CLL-specific (Down)	Down
MAP3K8							Gene	CLL-specific (Down)	Down
MARCKS							Gene	CLL-specific (Down)	Down
MED6							Gene	CLL-specific (Down)	Down
METRNL							Gene	CLL-specific (Down)	Down
MGAT4A							Gene	CLL-specific (Down)	Down
MOAP1							Gene	CLL-specific (Down)	Down
MOB3B							Gene	CLL-specific (Down)	Down
MORF4L2							Gene	CLL-specific (Down)	Down
MOXD1							Gene	CLL-specific (Down)	Down
MPP6							Gene	CLL-specific (Down)	Down
MREG							Gene	CLL-specific (Down)	Down
MYC							Gene	CLL-specific (Down)	Down
MYLIP							Gene	CLL-specific (Down)	Down
MYO1B							Gene	CLL-specific (Down)	Down
NAMPT							Gene	CLL-specific (Down)	Down
NET1							Gene	CLL-specific (Down)	Down
NFIL3							Gene	CLL-specific (Down)	Down
NR3C2							Gene	CLL-specific (Down)	Down
NR4A2							Gene	CLL-specific (Down)	Down
NREP							Gene	CLL-specific (Down)	Down
NRIP1							Gene	CLL-specific (Down)	Down
NT5E							Gene	CLL-specific (Down)	Down
OGFRL1							Gene	CLL-specific (Down)	Down
OSBP							Gene	CLL-specific (Down)	Down
OTUD1							Gene	CLL-specific (Down)	Down
P2RX5							Gene	CLL-specific (Down)	Down
PAG1							Gene	CLL-specific (Down)	Down
PARM1							Gene	CLL-specific (Down)	Down
PCDH9							Gene	CLL-specific (Down)	Down
PCNP							Gene	CLL-specific (Down)	Down
PDCD4							Gene	CLL-specific (Down)	Down
PDK1							Gene	CLL-specific (Down)	Down
PELI1							Gene	CLL-specific (Down)	Down
PHF20							Gene	CLL-specific (Down)	Down
PIK3C2B							Gene	CLL-specific (Down)	Down
PIM3							Gene	CLL-specific (Down)	Down
PLAG1							Gene	CLL-specific (Down)	Down
PLD4							Gene	CLL-specific (Down)	Down
PLEKHA1							Gene	CLL-specific (Down)	Down
PLXNC1							Gene	CLL-specific (Down)	Down
PNISR							Gene	CLL-specific (Down)	Down
PPP1R15B							Gene	CLL-specific (Down)	Down
PRDM4							Gene	CLL-specific (Down)	Down
PRKACB							Gene	CLL-specific (Down)	Down
PRNP							Gene	CLL-specific (Down)	Down
PRPF38B							Gene	CLL-specific (Down)	Down
PTGS1							Gene	CLL-specific (Down)	Down
PTP4A1							Gene	CLL-specific (Down)	Down
PTPRK							Gene	CLL-specific (Down)	Down
PTPRN2							Gene	CLL-specific (Down)	Down
PTS							Gene	CLL-specific (Down)	Down
PXDC1							Gene	CLL-specific (Down)	Down
RAB30							Gene	CLL-specific (Down)	Down
RBM8A							Gene	CLL-specific (Down)	Down
RCSD1							Gene	CLL-specific (Down)	Down
REL							Gene	CLL-specific (Down)	Down
RGPD2							Gene	CLL-specific (Down)	Down
RHBDF2							Gene	CLL-specific (Down)	Down
RPS24							Gene	CLL-specific (Down)	Down
RUNX2							Gene	CLL-specific (Down)	Down
SAMD4A							Gene	CLL-specific (Down)	Down
SATB1							Gene	CLL-specific (Down)	Down
SC5D							Gene	CLL-specific (Down)	Down
SCARB1							Gene	CLL-specific (Down)	Down
SCML1							Gene	CLL-specific (Down)	Down
SCN3A							Gene	CLL-specific (Down)	Down
SEL1L3							Gene	CLL-specific (Down)	Down
SGK1							Gene	CLL-specific (Down)	Down
SIK1							Gene	CLL-specific (Down)	Down
SLC16A14							Gene	CLL-specific (Down)	Down
SLC2A14							Gene	CLL-specific (Down)	Down
SLC2A3							Gene	CLL-specific (Down)	Down
SLC4A7							Gene	CLL-specific (Down)	Down
SMAD3							Gene	CLL-specific (Down)	Down
SNX2							Gene	CLL-specific (Down)	Down
SNX29							Gene	CLL-specific (Down)	Down
SOX4							Gene	CLL-specific (Down)	Down
SPG20							Gene	CLL-specific (Down)	Down
SREK1							Gene	CLL-specific (Down)	Down
SSPN							Gene	CLL-specific (Down)	Down
STK17B							Gene	CLL-specific (Down)	Down
TAF1D							Gene	CLL-specific (Down)	Down
TAPT1							Gene	CLL-specific (Down)	Down
TGFBR1							Gene	CLL-specific (Down)	Down
THEMIS2							Gene	CLL-specific (Down)	Down
THRB							Gene	CLL-specific (Down)	Down
TLE1							Gene	CLL-specific (Down)	Down
TMEM156							Gene	CLL-specific (Down)	Down
TP53INP1							Gene	CLL-specific (Down)	Down
TPD52							Gene	CLL-specific (Down)	Down
TPST1							Gene	CLL-specific (Down)	Down
TRIO							Gene	CLL-specific (Down)	Down
TSC22D3							Gene	CLL-specific (Down)	Down
TSPAN13							Gene	CLL-specific (Down)	Down
TSPAN3							Gene	CLL-specific (Down)	Down
TUBB6							Gene	CLL-specific (Down)	Down
UBE2B							Gene	CLL-specific (Down)	Down
USP6NL							Gene	CLL-specific (Down)	Down
UST							Gene	CLL-specific (Down)	Down
VAV3							Gene	CLL-specific (Down)	Down
VPS37B							Gene	CLL-specific (Down)	Down
WIPF1							Gene	CLL-specific (Down)	Down
YOD1							Gene	CLL-specific (Down)	Down
YTHDC1							Gene	CLL-specific (Down)	Down
ZBTB10							Gene	CLL-specific (Down)	Down
ZFP36L2							Gene	CLL-specific (Down)	Down
ZMIZ1							Gene	CLL-specific (Down)	Down
ZNF165							Gene	CLL-specific (Down)	Down
ZNF711							Gene	CLL-specific (Down)	Down

## Sheet: CLL_specific_Down__miRNAs
miRNA	Overlap_k	GeneSet_n	Targets_in_Universe_K	Universe_N	Enrichment	P_value	FDR_BH
hsa-miR-98-5p	28	362	458	22189	3.74733	2.49509e-09	3.44323e-07
hsa-miR-19b-3p	19	362	241	22189	4.83243	1.83051e-08	1.26305e-06
hsa-miR-335-5p	72	362	2299	22189	1.91965	4.13525e-08	1.90221e-06
hsa-miR-340-5p	13	362	119	22189	6.69616	7.70232e-08	2.6573e-06
hsa-miR-21-5p	25	362	477	22189	3.21256	3.4991e-07	9.65751e-06
hsa-miR-181a-5p	16	362	224	22189	4.37826	9.29424e-07	2.13767e-05
hsa-miR-215-5p	29	362	667	22189	2.66503	1.87378e-06	3.69402e-05
hsa-miR-192-5p	33	362	880	22189	2.29858	8.6144e-06	0.000148598
hsa-miR-155-5p	28	362	688	22189	2.49459	9.76146e-06	0.000149676
hsa-miR-199a-3p	4	362	13	22189	18.8602	4.43407e-05	0.000611901
hsa-miR-191-5p	6	362	42	22189	8.75651	5.77934e-05	0.000725044
hsa-miR-124-3p	39	362	1238	22189	1.93096	6.72212e-05	0.000773044
hsa-miR-130b-3p	13	362	241	22189	3.3064	0.000177506	0.0018843
hsa-miR-107	6	362	53	22189	6.93912	0.000217547	0.00214439
hsa-miR-24-3p	14	362	296	22189	2.89912	0.000390619	0.00343648
hsa-miR-101-3p	10	362	166	22189	3.6925	0.000413209	0.00343648
hsa-miR-34a-5p	18	362	446	22189	2.47381	0.000423335	0.00343648
hsa-miR-135a-5p	2	362	3	22189	40.8637	0.000787694	0.00572115
hsa-miR-139-5p	2	362	3	22189	40.8637	0.000787694	0.00572115
hsa-miR-424-5p	5	362	47	22189	6.52081	0.000982649	0.00647492
hsa-miR-590-3p	6	362	70	22189	5.25391	0.000985314	0.00647492
hsa-miR-375	16	362	403	22189	2.43357	0.00103518	0.00649338
hsa-miR-15b-5p	9	362	158	22189	3.49152	0.0011824	0.00709439
hsa-miR-378a-5p	5	362	50	22189	6.12956	0.00130427	0.00749954
hsa-miR-383-5p	2	362	4	22189	30.6478	0.00155837	0.0086022
hsa-miR-32-5p	8	362	141	22189	3.47776	0.00224512	0.0119164
hsa-miR-200a-3p	4	362	35	22189	7.00521	0.00244695	0.0125066
hsa-miR-199b-5p	2	362	5	22189	24.5182	0.00256926	0.0126628
hsa-miR-374b-5p	5	362	59	22189	5.19454	0.0027354	0.0130167
hsa-miR-93-5p	15	362	406	22189	2.26462	0.0029306	0.0134808
hsa-miR-17-5p	12	362	291	22189	2.52765	0.00313927	0.0138831
hsa-miR-183-5p	9	362	183	22189	3.01454	0.00321927	0.0138831
hsa-miR-18a-5p	8	362	151	22189	3.24745	0.00342501	0.0139492
hsa-miR-199a-5p	3	362	19	22189	9.67825	0.00343677	0.0139492
hsa-miR-146a-5p	5	362	63	22189	4.86473	0.00364273	0.0143628
hsa-miR-30a-5p	15	362	418	22189	2.1996	0.00383994	0.0147198
hsa-miR-223-3p	3	362	20	22189	9.19434	0.00399482	0.0148996
hsa-miR-27a-3p	6	362	95	22189	3.8713	0.00465448	0.0169031
hsa-let-7a-5p	12	362	310	22189	2.37273	0.00517982	0.0183286
hsa-miR-29c-3p	6	362	99	22189	3.71488	0.00568585	0.0196162
hsa-let-7d-5p	6	362	102	22189	3.60562	0.00656215	0.0220872
hsa-miR-374a-5p	2	362	9	22189	13.6212	0.00885792	0.0288233
hsa-miR-148a-3p	5	362	78	22189	3.9292	0.00898118	0.0288233
hsa-miR-34b-5p	2	362	10	22189	12.2591	0.0109538	0.034355
hsa-miR-128-3p	10	362	263	22189	2.33063	0.0115255	0.035345
hsa-miR-197-3p	7	362	151	22189	2.84152	0.0121333	0.0363999
hsa-miR-365a-3p	3	362	32	22189	5.74646	0.0150524	0.0441963

## Sheet: MM_specific_Down__edges
miRNA	Target_Gene	Gene_Set	Source	miRNA_FDR
hsa-miR-512-5p	MCL1	MM-specific (Down)	MiRTarBase microRNA Targets (Harmonizome)	0.0298526
hsa-miR-518a-5p	MCL1	MM-specific (Down)	MiRTarBase microRNA Targets (Harmonizome)	0.0298526
hsa-miR-582-5p	MCL1	MM-specific (Down)	MiRTarBase microRNA Targets (Harmonizome)	0.0298526
hsa-miR-876-3p	MCL1	MM-specific (Down)	MiRTarBase microRNA Targets (Harmonizome)	0.0298526
hsa-miR-892b	MCL1	MM-specific (Down)	MiRTarBase microRNA Targets (Harmonizome)	0.0298526
hsa-miR-133a-3p	BCAN	MM-specific (Down)	MiRTarBase microRNA Targets (Harmonizome)	0.0372779
hsa-miR-133a-3p	MCL1	MM-specific (Down)	MiRTarBase microRNA Targets (Harmonizome)	0.0372779
hsa-miR-9-3p	ITGB1	MM-specific (Down)	MiRTarBase microRNA Targets (Harmonizome)	0.0372779
hsa-miR-886-3p	MCL1	MM-specific (Down)	MiRTarBase microRNA Targets (Harmonizome)	0.0372779
hsa-miR-3679-3p	MCL1	MM-specific (Down)	MiRTarBase microRNA Targets (Harmonizome)	0.0449358
hsa-miR-30d-5p	MCL1	MM-specific (Down)	MiRTarBase microRNA Targets (Harmonizome)	0.0449358
hsa-miR-30d-5p	MTHFD2	MM-specific (Down)	MiRTarBase microRNA Targets (Harmonizome)	0.0449358

## Sheet: MM_specific_Down__nodes
Node	Overlap_k	GeneSet_n	Targets_in_Universe_K	Enrichment	P_value	FDR_BH	NodeType	Gene_Set	Direction
hsa-miR-512-5p	1	46	1	482.37	0.0020731	0.0298526	miRNA	MM-specific (Down)
hsa-miR-518a-5p	1	46	1	482.37	0.0020731	0.0298526	miRNA	MM-specific (Down)
hsa-miR-582-5p	1	46	1	482.37	0.0020731	0.0298526	miRNA	MM-specific (Down)
hsa-miR-876-3p	1	46	1	482.37	0.0020731	0.0298526	miRNA	MM-specific (Down)
hsa-miR-892b	1	46	1	482.37	0.0020731	0.0298526	miRNA	MM-specific (Down)
hsa-miR-133a-3p	2	46	42	22.97	0.00343396	0.0372779	miRNA	MM-specific (Down)
hsa-miR-9-3p	1	46	2	241.185	0.00414199	0.0372779	miRNA	MM-specific (Down)
hsa-miR-886-3p	1	46	2	241.185	0.00414199	0.0372779	miRNA	MM-specific (Down)
hsa-miR-3679-3p	1	46	3	160.79	0.00620669	0.0449358	miRNA	MM-specific (Down)
hsa-miR-30d-5p	2	46	57	16.9252	0.00624108	0.0449358	miRNA	MM-specific (Down)
BCAN							Gene	MM-specific (Down)	Down
ITGB1							Gene	MM-specific (Down)	Down
MCL1							Gene	MM-specific (Down)	Down
MTHFD2							Gene	MM-specific (Down)	Down

## Sheet: MM_specific_Down__miRNAs
miRNA	Overlap_k	GeneSet_n	Targets_in_Universe_K	Universe_N	Enrichment	P_value	FDR_BH
hsa-miR-512-5p	1	46	1	22189	482.37	0.0020731	0.0298526
hsa-miR-518a-5p	1	46	1	22189	482.37	0.0020731	0.0298526
hsa-miR-582-5p	1	46	1	22189	482.37	0.0020731	0.0298526
hsa-miR-876-3p	1	46	1	22189	482.37	0.0020731	0.0298526
hsa-miR-892b	1	46	1	22189	482.37	0.0020731	0.0298526
hsa-miR-133a-3p	2	46	42	22189	22.97	0.00343396	0.0372779
hsa-miR-9-3p	1	46	2	22189	241.185	0.00414199	0.0372779
hsa-miR-886-3p	1	46	2	22189	241.185	0.00414199	0.0372779
hsa-miR-3679-3p	1	46	3	22189	160.79	0.00620669	0.0449358
hsa-miR-30d-5p	2	46	57	22189	16.9252	0.00624108	0.0449358

## Sheet: Shared_CLL_Up_MM_Down__edges
miRNA	Target_Gene	Gene_Set	Source	miRNA_FDR
hsa-miR-210-3p	VMP1	Shared (CLL Up / MM Down)	MiRTarBase microRNA Targets (Harmonizome)	0.0696512
hsa-miR-25-3p	VMP1	Shared (CLL Up / MM Down)	MiRTarBase microRNA Targets (Harmonizome)	0.0696512
hsa-miR-296-3p	VMP1	Shared (CLL Up / MM Down)	MiRTarBase microRNA Targets (Harmonizome)	0.0696512
hsa-miR-30c-5p	ALDH5A1	Shared (CLL Up / MM Down)	MiRTarBase microRNA Targets (Harmonizome)	0.0696512
hsa-miR-24-3p	ALDH5A1	Shared (CLL Up / MM Down)	MiRTarBase microRNA Targets (Harmonizome)	0.0789802
hsa-miR-215-5p	ALDH5A1	Shared (CLL Up / MM Down)	MiRTarBase microRNA Targets (Harmonizome)	0.12703
hsa-miR-155-5p	ALDH5A1	Shared (CLL Up / MM Down)	MiRTarBase microRNA Targets (Harmonizome)	0.12703
hsa-miR-1	VMP1	Shared (CLL Up / MM Down)	MiRTarBase microRNA Targets (Harmonizome)	0.12703
hsa-miR-192-5p	ALDH5A1	Shared (CLL Up / MM Down)	MiRTarBase microRNA Targets (Harmonizome)	0.12703
hsa-miR-16-5p	VMP1	Shared (CLL Up / MM Down)	MiRTarBase microRNA Targets (Harmonizome)	0.138053

[truncated: 3 more sheets: Shared_CLL_Up_MM_Down__nodes, Shared_CLL_Up_MM_Down__miRNAs, Summary]
