# Supplementary material for: Candidate miRNA Regulators of Blood Transcriptional Signatures for Differential Diagnosis of Chronic Lymphocytic Leukemia and Multiple Myeloma: A Comprehensive In Silico Study
Source: Curr Issues Mol Biol. 2026 Mar 27;48(4):352. doi: 10.3390/cimb48040352 (PMC13114804; doi:10.3390/cimb48040352)
Supplement: Supplementary file 1 [file cimb-48-00352-s001.zip › Supplementary Table S6.xlsx]

## Sheet: Sheet1
Gene_Set	miRNA	Degree_nTargets	miRNA_FDR
CLL-specific (Down)	hsa-miR-335-5p	74	1.90221e-06
CLL-specific (Down)	hsa-miR-124-3p	39	0.000773044
CLL-specific (Down)	hsa-miR-192-5p	33	0.000148598
CLL-specific (Down)	hsa-miR-98-5p	29	3.44323e-07
CLL-specific (Down)	hsa-miR-215-5p	29	3.69402e-05
CLL-specific (Down)	hsa-miR-155-5p	28	0.000149676
CLL-specific (Down)	hsa-miR-21-5p	25	9.65751e-06
CLL-specific (Down)	hsa-miR-34a-5p	19	0.00343648
CLL-specific (Down)	hsa-miR-19b-3p	19	1.26305e-06
CLL-specific (Down)	hsa-miR-375	16	0.00649338
CLL-specific (Down)	hsa-miR-181a-5p	16	2.13767e-05
CLL-specific (Down)	hsa-miR-93-5p	15	0.0134808
CLL-specific (Down)	hsa-miR-30a-5p	15	0.0147198
CLL-specific (Down)	hsa-miR-24-3p	14	0.00343648
CLL-specific (Down)	hsa-miR-130b-3p	13	0.0018843
CLL-specific (Up)	hsa-miR-335-5p	60	1.7011e-06
CLL-specific (Up)	hsa-miR-26b-5p	33	0.0227384
CLL-specific (Up)	hsa-miR-21-5p	18	0.000957555
MM-specific (Down)	hsa-miR-133a-3p	2	0.0372779
MM-specific (Down)	hsa-miR-30d-5p	2	0.0449358
MM-specific (Down)	hsa-miR-3679-3p	1	0.0449358
MM-specific (Down)	hsa-miR-512-5p	1	0.0298526
MM-specific (Down)	hsa-miR-518a-5p	1	0.0298526
MM-specific (Down)	hsa-miR-582-5p	1	0.0298526
MM-specific (Down)	hsa-miR-876-3p	1	0.0298526
MM-specific (Down)	hsa-miR-886-3p	1	0.0372779
MM-specific (Down)	hsa-miR-892b	1	0.0298526
MM-specific (Down)	hsa-miR-9-3p	1	0.0372779
Shared (CLL Up / MM Down)	hsa-miR-1	1	0.12703
Shared (CLL Up / MM Down)	hsa-miR-155-5p	1	0.12703
Shared (CLL Up / MM Down)	hsa-miR-16-5p	1	0.138053
Shared (CLL Up / MM Down)	hsa-miR-192-5p	1	0.12703
Shared (CLL Up / MM Down)	hsa-miR-210-3p	1	0.0696512
Shared (CLL Up / MM Down)	hsa-miR-215-5p	1	0.12703
Shared (CLL Up / MM Down)	hsa-miR-24-3p	1	0.0789802
Shared (CLL Up / MM Down)	hsa-miR-25-3p	1	0.0696512
Shared (CLL Up / MM Down)	hsa-miR-296-3p	1	0.0696512
Shared (CLL Up / MM Down)	hsa-miR-30c-5p	1	0.0696512
